# Supplementary material for: A highly multiplexed quantitative phosphosite assay for biology and preclinical studies
Source: Mol Syst Biol. 2021 Sep 27;17(9):e10156. doi: 10.15252/msb.202010156 (PMC8474009; doi:10.15252/msb.202010156)
Supplement: Supplementary file 2 — Dataset EV1 [file MSB-17-e10156-s007.xlsx]

## Sheet: Dataset EV1
Dataset EV1: List of synthetic stable isotope labeled (SIL) peptides for SigPath assay. List includes all the peptides that were synthesized sorted by the gne symbol column. Red amino acids in the Phosphopepide Sequence column indicate [C13, N15] labeled amino acid. *Failed peptides column indicate all the peptides that failed either during assay configuration due to LC and MS characteristics or …
UniProt ID	phosphosite	Gene symbol	Protein Name	pSite ID	pSTY type	Phosphopeptide Sequence	Selection of the site	Rational for inclusion of nominated sites	Comments for Experimentally selected sites	Detection Info at Broad	Failed peptides*	Corresponding Mouse Protein
Q8IZP0	S221	ABI1	Abl interactor 1 (Abelson interactor 1) (Abi-1) (Abl-binding protein 4) (AblBP4) (Eps8 SH3 domain-binding protein) (Eps8-binding protein) (Nap1-binding protein) (Nap1BP) (Spectrin SH3 domain-binding protein 1) (e3B1)	ABI1_S221	pS/T	LG(pS)QHSPGR	Experimental		Nusinow et al, Cell, 2020	IMAC		Abi1_Q8CBW3
P00519	Y393	ABL1	Tyrosine-protein kinase ABL1 (EC 2.7.10.2) (Abelson murine leukemia viral oncogene homolog 1) (Abelson tyrosine-protein kinase 1) (Proto-oncogene c-Abl) (p150)	ABL1_Y393	pY	LMTGDT(pY)TAHAGAK	Nomination	ABL1 Autocatalysis site		pY Ab		Abl2_Q4JIM5|Abl1_P00520
Q9UKV3	S825	ACIN1	Apoptotic chromatin condensation inducer in the nucleus (Acinus)	ACIN1_S825	pS/T	KI(pS)VVSATK	Nomination			IMAC		Acin1_Q9JIX8
P35611	S586	ADD1	Alpha-adducin (Erythrocyte adducin subunit alpha)	ADD1_S586	pS/T	QKG(pS)EENLDEAR	Experimental		Nusinow et al, Cell, 2020	IMAC	enrichment
P31749	S473	AKT1	Alpha-adducin (Erythrocyte adducin subunit alpha)	AKT1_S473	pS/T	RPHFPQF(pS)YSASGTA	Nomination	Key intermediate of PI3K pathway, activation mark		ND		Akt1_P31750
P31749	T308	AKT1	Alpha-adducin (Erythrocyte adducin subunit alpha)	AKT1_T308	pS/T	(pT)F(Cam)GTPEYLAPEVLEDNDYGR	Nomination	Key intermediate of PI3K pathway, activation mark		ND		Akt3_Q9WUA6|Akt2_Q60823|Akt1_P31750
Q96B36	T246	AKT1S1	Alpha-adducin (Erythrocyte adducin subunit alpha)	AKT1S1_T246	pS/T	LN(pT)SDFQK	Nomination	phosphorylated by AKT1		IMAC		Akt1s1_Q9D1F4
P31751	S474	AKT2	RAC-beta serine/threonine-protein kinase (EC 2.7.11.1) (Protein kinase Akt-2) (Protein kinase B beta) (PKB beta) (RAC-PK-beta)	AKT2_S474	pS/T	THFPQF(pS)YSASIR	Nomination	Key intermediate of PI3K pathway, activation mark		IMAC		Akt2_Q60823
P31751	S474	AKT2	RAC-beta serine/threonine-protein kinase (EC 2.7.11.1) (Protein kinase Akt-2) (Protein kinase B beta) (PKB beta) (RAC-PK-beta)	AKT2_S474	pS/T	THFPQF(pS)YSASIRE	Nomination	Key intermediate of PI3K pathway, activation mark		IMAC		Akt2_Q60823
Q9Y243	S472	AKT3	RAC-gamma serine/threonine-protein kinase (EC 2.7.11.1) (Protein kinase Akt-3) (Protein kinase B gamma) (PKB gamma) (RAC-PK-gamma) (STK-2)	AKT3_S472	pS/T	RPHFPQF(pS)YSASGR	Nomination	Key intermediate of PI3K pathway, activation mark		IMAC		Akt3_Q9WUA6
Q9Y243	S472	AKT3	RAC-gamma serine/threonine-protein kinase (EC 2.7.11.1) (Protein kinase Akt-3) (Protein kinase B gamma) (PKB gamma) (RAC-PK-gamma) (STK-2)	AKT3_S472	pS/T	RPHFPQF(pS)YSASGRE	Nomination	Key intermediate of PI3K pathway, activation mark		IMAC		Akt3_Q9WUA6
Q9UM73	Y1096	ALK	ALK tyrosine kinase receptor (EC 2.7.10.1) (Anaplastic lymphoma kinase) (CD antigen CD246)	ALK_Y1096	pY	TSTIMTDYNPN(pY)(Cam)FAGK	Nomination	ALK activation mark		pY Ab		Alk_P97793
Q9UM73	Y1507	ALK	ALK tyrosine kinase receptor (EC 2.7.10.1) (Anaplastic lymphoma kinase) (CD antigen CD246)	ALK_Y1507	pY	NKPTSLWNPT(pY)GSWFTEKPTK	Nomination	ALK activation mark; reported to be critical for SHC1 association		pY Ab
Q9UM73	Y1604	ALK	ALK tyrosine kinase receptor (EC 2.7.10.1) (Anaplastic lymphoma kinase) (CD antigen CD246)	ALK_Y1604	pY	HFPCGNVNYGYQQQGLPLEAATAPGAGH(pY)EDTILK	Nomination	ALK activation mark		ND
Q9H1A4	S547_S563	ANAPC1	Anaphase-promoting complex subunit 1 (APC1) (Cyclosome subunit 1) (Mitotic checkpoint regulator) (Testis-specific gene 24 protein)	ANAPC1_S547_S563	pS/T	LLG(pS)LDEVVLLSPVPELRD(pS)SK	Experimental		TOP Perturbagen PI3k	IMAC	assay config
Q9NQW6	S225	ANLN	Anillin	ANLN_S225	pS/T	QN(pS)VQEQPGTA(Cam)LSK	Experimental		TOP Perturbagen Melanoma	IMAC		Anln_Q8K298
Q06481	Y750	APLP2	Amyloid-like protein 2 (APLP-2) (APPH) (Amyloid protein homolog) (CDEI box-binding protein) (CDEBP)	APLP2_Y750	pY	MQNHG(pY)ENPTYK	Nomination	Down-regulated by FGFR inhibitor in perturbagen expt		pY Ab		Aplp2_Q06335
P10398	S186	ARAF	Serine/threonine-protein kinase A-Raf (EC 2.7.11.1) (Proto-oncogene A-Raf) (Proto-oncogene A-Raf-1) (Proto-oncogene Pks)	ARAF_S186	pS/T	QHEAPSNRPLNELLTPQGP(pS)PR	Experimental		Mertins et al, MCP, 2014	IMAC
P10398	S299	ARAF	Serine/threonine-protein kinase A-Raf (EC 2.7.11.1) (Proto-oncogene A-Raf) (Proto-oncogene A-Raf-1) (Proto-oncogene Pks)	ARAF_S299	pS/T	D(pS)GYYWEVPPSEVQLLK	Nomination	ARAF activation mark		IMAC		Araf_P04627
P10398	S299	ARAF	Serine/threonine-protein kinase A-Raf (EC 2.7.11.1) (Proto-oncogene A-Raf) (Proto-oncogene A-Raf-1) (Proto-oncogene Pks)	ARAF_S299	pS/T	NLGYRD(pS)GYYWEVPPSEVQLLK	Nomination	ARAF activation mark		IMAC		Araf_P04627
P10398	T181	ARAF	Serine/threonine-protein kinase A-Raf (EC 2.7.11.1) (Proto-oncogene A-Raf) (Proto-oncogene A-Raf-1) (Proto-oncogene Pks)	ARAF_T181	pS/T	QHEAPSNRPLNELL(pT)PQGPSPR	Experimental		Mertins et al, MCP, 2014	IMAC
P10398	T181_S186	ARAF	Serine/threonine-protein kinase A-Raf (EC 2.7.11.1) (Proto-oncogene A-Raf) (Proto-oncogene A-Raf-1) (Proto-oncogene Pks)	ARAF_T181_S186	pS/T	QHEAPSNRPLNELL(pT)PQGP(pS)PR	Experimental		Mertins et al, MCP, 2014	IMAC	enrichment
P10398	Y302	ARAF	Serine/threonine-protein kinase A-Raf (EC 2.7.11.1) (Proto-oncogene A-Raf) (Proto-oncogene A-Raf-1) (Proto-oncogene Pks)	ARAF_Y302	pY	NLGYRDSGY(pY)WEVPPSEVQLLKR	Nomination	reported SRC site on ARAF		IMAC and pY Ab		Araf_P04627
Q13315	S1981	ATM	Serine-protein kinase ATM (EC 2.7.11.1) (Ataxia telangiectasia mutated) (A-T mutated)	ATM_S1981	pS/T	SLAFEEG(pS)QSTTISSLSEK	Nomination	ATM activation mark		IMAC and pY Ab
P46100	S1073_S1076	ATRX	Transcriptional regulator ATRX (EC 3.6.4.12) (ATP-dependent helicase ATRX) (X-linked helicase II) (X-linked nuclear protein) (XNP) (Znf-HX)	ATRX_S1073_S1076	pS/T	STGKGD(pS)(Cam)D(pS)SEDKK	Experimental		TOP Perturbagen FGFR	IMAC	enrichment
O14965	T288	AURKA	Aurora kinase A (EC 2.7.11.1) (Aurora 2) (Aurora/IPL1-related kinase 1) (ARK-1) (Aurora-related kinase 1) (hARK1) (Breast tumor-amplified kinase) (Serine/threonine-protein kinase 15) (Serine/threonine-protein kinase 6) (Serine/threonine-protein kinase aurora-A)	AURKA_T288	pS/T	T(pT)L(Cam)GTLDYLPPEMIEGR	Nomination	AURKA activation mark		IMAC
Q96GD4	T232	AURKB	Aurora kinase B (EC 2.7.11.1) (Aurora 1) (Aurora- and IPL1-like midbody-associated protein 1) (AIM-1) (Aurora/IPL1-related kinase 2) (ARK-2) (Aurora-related kinase 2) (STK-1) (Serine/threonine-protein kinase 12) (Serine/threonine-protein kinase 5) (Serine/threonine-protein kinase aurora-B)	AURKB_T232	pS/T	(pT)M(Cam)GTLDYLPPEMIEGR	Nomination	AURKB activation mark		IMAC		Aurkb_O70126|Aurka_P97477
Q96GD4	T232	AURKB	Aurora kinase B (EC 2.7.11.1) (Aurora 1) (Aurora- and IPL1-like midbody-associated protein 1) (AIM-1) (Aurora/IPL1-related kinase 2) (ARK-2) (Aurora-related kinase 2) (STK-1) (Serine/threonine-protein kinase 12) (Serine/threonine-protein kinase 5) (Serine/threonine-protein kinase aurora-B)	AURKB_T232	pS/T	K(pT)M(Cam)GTLDYLPPEMIEGR	Nomination	AURKB activation mark		IMAC		Aurkb_O70126
P30530	Y702	AXL	Tyrosine-protein kinase receptor UFO (EC 2.7.10.1) (AXL oncogene)	AXL_Y702	pY	IYNGD(pY)YR	Nomination	AXL activation mark		IMAC		Axl_Q00993
Q92934	S75	BAD	Bcl2-associated agonist of cell death (BAD) (Bcl-2-binding component 6) (Bcl-2-like protein 8) (Bcl2-L-8) (Bcl-xL/Bcl-2-associated death promoter) (Bcl2 antagonist of cell death)	BAD_S75	pS/T	HS(pS)YPAGTEDDEGMGEEPSPFR	Nomination	Reported to block its pro-apoptotic activity		IMAC
Q92934	S99	BAD	Bcl2-associated agonist of cell death (BAD) (Bcl-2-binding component 6) (Bcl-2-like protein 8) (Bcl2-L-8) (Bcl-xL/Bcl-2-associated death promoter) (Bcl2 antagonist of cell death)	BAD_S99	pS/T	(pS)APPNLWAAQR	Nomination	Reported to block its pro-apoptotic activity		IMAC		Bad_Q61337
P10415	S70	BCL2	Apoptosis regulator Bcl-2	BCL2_S70	pS/T	T(pS)PLQTPAAPGAAAGPALSPVPPVVHLTLR	Nomination	activating for survival; possible kinases are PKCb1, PKCbII, PCKg, JNK/SAPK kinase p53-SAPKb, ERK1, ERK2		IMAC
O43521	S77	BCL2L11	Bcl-2-like protein 11 (Bcl2-L-11) (Bcl2-interacting mediator of cell death)	BCL2L11_S77	pS/T	(pS)PLFIFMR	Nomination	MAPK site that leads to degradation		IMAC
P15056	S446	BRAF	Serine/threonine-protein kinase B-raf (EC 2.7.11.1) (Proto-oncogene B-Raf) (p94) (v-Raf murine sarcoma viral oncogene homolog B1)	BRAF_S446	pS/T	D(pS)SDDWEIPDGQITVGQR	Nomination	constitutive phosphomark that contributes to high basal BRAF activity		IMAC		Braf_P28028
P15056	S446	BRAF	Serine/threonine-protein kinase B-raf (EC 2.7.11.1) (Proto-oncogene B-Raf) (p94) (v-Raf murine sarcoma viral oncogene homolog B1)	BRAF_S446	pS/T	RD(pS)SDDWEIPDGQITVGQR	Nomination	constitutive phosphomark that contributes to high basal BRAF activity		IMAC		Braf_P28028
P15056	T401	BRAF	Serine/threonine-protein kinase B-raf (EC 2.7.11.1) (Proto-oncogene B-Raf) (p94) (v-Raf murine sarcoma viral oncogene homolog B1)	BRAF_T401	pS/T	GDGGSTTGLSA(pT)PPASLPGSLTNVK	Nomination	Inhibitory site involved in turnover		IMAC		Braf_iso3_Q9JJU6
P38398	S753	BRCA1	Breast cancer type 1 susceptibility protein (EC 2.3.2.27) (RING finger protein 53) (RING-type E3 ubiquitin transferase BRCA1)	BRCA1_S753	pS/T	DLML(pS)GER	Experimental		TOP Perturbagen Melanoma	IMAC
Q06187	Y223	BTK	Tyrosine-protein kinase BTK (EC 2.7.10.2) (Agammaglobulinemia tyrosine kinase) (ATK) (B-cell progenitor kinase) (BPK) (Bruton tyrosine kinase)	BTK_Y223	pY	VVAL(pY)DYMPMNANDLQLR	Nomination	Autocatalysis site		IMAC and pY Ab		Btk_P35991
Q06187	Y551	BTK	Tyrosine-protein kinase BTK (EC 2.7.10.2) (Agammaglobulinemia tyrosine kinase) (ATK) (B-cell progenitor kinase) (BPK) (Bruton tyrosine kinase)	BTK_Y551	pY	YVLDDE(pY)TSSVGSK	Nomination	Activation mark; SYK/LYN target after B cell receptor engagement		IMAC		Btk_P35991
O43683	S596	BUB1	Mitotic checkpoint serine/threonine-protein kinase BUB1 (hBUB1) (EC 2.7.11.1) (BUB1A)	BUB1_S596	pS/T	(pS)PGDFTSAAQLASTPFHK	Nomination	Indicative of Spindle Chkpt activation		IMAC
Q9BVC5	S182	C2orf49	Ashwin	C2orf49_S182	pS/T	(pS)PSGPVK	Experimental		TOP Perturbagen PI3k	IMAC	enrichment	AI597479_Q922M7
P12830	Y754	CDH1	Cadherin-1 (CAM 120/80) (Epithelial cadherin) (E-cadherin) (Uvomorulin) (CD antigen CD324) [Cleaved into: E-Cad/CTF1; E-Cad/CTF2; E-Cad/CTF3]	CDH1_Y754	pY	DNVY(pY)YDEEGGGEEDQDFDLSQLHR	Nomination	Triggers ubiquitination		ND	assay config	Cdh1_P09803
Q08AD1	S1268	CAMSAP2	Calmodulin-regulated spectrin-associated protein 2 (Calmodulin-regulated spectrin-associated protein 1-like protein 1)	CAMSAP2_S1268	pS/T	(pS)IHRDHIESPK	Experimental		Nusinow et al, Cell, 2020	IMAC		Camsap1l1_Q8C1B1
P22681	Y371	CBL	E3 ubiquitin-protein ligase CBL (EC 2.3.2.27) (Casitas B-lineage lymphoma proto-oncogene) (Proto-oncogene c-Cbl) (RING finger protein 55) (RING-type E3 ubiquitin transferase CBL) (Signal transduction protein CBL)	CBL_Y371	pY	VTQEQYEL(pY)CEMGSTFQLCK	Nomination	RTK activity readout; INSR site		ND	assay config
Q12834	S41	CDC20	Cell division cycle protein 20 homolog (p55CDC)	CDC20_S41	pS/T	EAAGPAP(pS)PMR	Nomination	Indicative of Spindle Chkpt activation		IMAC
P06493	T161	CDK1	Cyclin-dependent kinase 1 (CDK1) (EC 2.7.11.22) (EC 2.7.11.23) (Cell division control protein 2 homolog) (Cell division protein kinase 1) (p34 protein kinase)	CDK1_T161	pS/T	VY(pT)HEVVTLWYR	Nomination	Activating site on CDK1		IMAC		Cdk1_P11440
P06493	Y15	CDK1	Cyclin-dependent kinase 1 (CDK1) (EC 2.7.11.22) (EC 2.7.11.23) (Cell division control protein 2 homolog) (Cell division protein kinase 1) (p34 protein kinase)	CDK1_Y15	pY	IGEGT(pY)GVVYK	Nomination	Inhibitory site on CDK1		pY Ab		Cdk3_Q80YP0|Cdk2_P97377|Cdk1_P11440
Q9P2B7	S218	CFAP97	Cilia- and flagella-associated protein 97	CFAP97_S218	pS/T	KHVSGITLL(pS)PK	Experimental		TOP Perturbagen PI3k	IMAC
O14757	S317	CHEK1	Serine/threonine-protein kinase Chk1 (EC 2.7.11.1) (CHK1 checkpoint homolog) (Cell cycle checkpoint kinase) (Checkpoint kinase-1)	CHEK1_S317	pS/T	YSS(pS)QPEPR	Nomination	Activation mark of CHEK1		IMAC
O14757	S345	CHEK1	Serine/threonine-protein kinase Chk1 (EC 2.7.11.1) (CHK1 checkpoint homolog) (Cell cycle checkpoint kinase) (Checkpoint kinase-1)	CHEK1_S345	pS/T	LVQGISF(pS)QPT(Cam)PDHMLLNSQLLGTPGSSQNPWQR	Nomination	Activation mark of CHEK1		IMAC
Q96RK0	S1389	CIC	Protein capicua homolog	CIC_S1389	pS/T	AILG(pS)YR	Experimental		Mertins et al, MCP, 2014	IMAC		Cic_Q924A2
Q16630-2	S562	CPSF6	Cleavage and polyadenylation specificity factor subunit 6	CPSF6_S562	pS/T	HDDYYRER(pS)R	Experimental		TOP Perturbagen BRAF	IMAC		Cpsf6_Q6NVF9
P46108	Y251	CRK	Adapter molecule crk (Proto-oncogene c-Crk) (p38)	CRK_Y251	pY	RVPNA(pY)DK	Nomination	Abl phosphorylation site		pY Ab		Crk_Q64010
P35221	T654_S655	CTNNA1	Catenin alpha-1 (Alpha E-catenin) (Cadherin-associated protein) (Renal carcinoma antigen NY-REN-13)	CTNNA1_T654_S655	pS/T	SR(pT)(pS)VQTEDDQLIAGQSAR	Experimental		Nusinow et al, Cell, 2020	IMAC	enrichment	Ctnna2_Q61301|Ctnna1_P26231
P35222	S33	CTNNB1	Catenin beta-1 (Beta-catenin)	CTNNB1_S33	pS/T	AAVSHWQQQSYLD(pS)GIHSGATTTAPSLSGK	Nomination	Promotes protein turnover		IMAC		Ctnnb1_Q02248
P35222	S552	CTNNB1	Catenin beta-1 (Beta-catenin)	CTNNB1_S552	pS/T	RT(pS)MGGTQQQFVEGVR	Nomination	Promotes stabilization/activation		IMAC		Ctnnb1_Q02248
P35222	S552	CTNNB1	Catenin beta-1 (Beta-catenin)	CTNNB1_S552	pS/T	T(pS)MGGTQQQFVEGVR	Nomination	Promotes stabilization/activation		IMAC		Ctnnb1_Q02248
Q6PD62	S1041_S1043	CTR9	RNA polymerase-associated protein CTR9 homolog (SH2 domain-binding protein 1)	CTR9_S1041_S1043	pS/T	NSNSN(pS)D(pS)DEDEQRKK	Experimental		TOP Perturbagen FGFR	IMAC	enrichment
Q5TDH0-3	S194	DDI2	Protein DDI1 homolog 2	DDI2_S194	pS/T	IRLF(pS)ADPFDLEAQAK	Experimental		TOP Perturbagen PI3k	IMAC		Ddi2_A2ADY9
Q8TE73	S4555	DNAH5	Dynein heavy chain 5, axonemal (Axonemal beta dynein heavy chain 5) (Ciliary dynein heavy chain 5)	DNAH5_S4555	pS/T	LIE(pS)KPK	Experimental		TOP Perturbagen BRAF	IMAC
Q9H7D0	S1756	DOCK5	Dedicator of cytokinesis protein 5	DOCK5_S1756	pS/T	APEPDLM(pS)PTRK	Experimental		TOP Perturbagen Melanoma	IMAC
Q8TEK3	S741	DOT1L	Histone-lysine N-methyltransferase, H3 lysine-79 specific (EC 2.1.1.360) (DOT1-like protein) (Histone H3-K79 methyltransferase) (H3-K79-HMTase) (Lysine N-methyltransferase 4)	DOT1L_S741	pS/T	QNTPQYLA(pS)PLDQEVVPCTPSHVGR	Nomination	modulated by EGFR inhibtion in Cell Signaling dataset		IMAC
Q92630	Y382	DYRK2	Dual specificity tyrosine-phosphorylation-regulated kinase 2 (EC 2.7.12.1)	DYRK2_Y382	pY	VYT(pY)IQSR	Experimental		TOP Perturbagen pY	pY Ab		Dyrk4_Q8BI55|Dyrk2_Q5U4C9
P00533	Y1016	EGFR	Epidermal growth factor receptor (EC 2.7.10.1) (Proto-oncogene c-ErbB-1) (Receptor tyrosine-protein kinase erbB-1)	EGFR_Y1016	pY	ALMDEEDMDDVVDADE(pY)LIPQQGFFSSPSTSR	Nomination	Activation mark of EGFR		ND
P00533	Y1092	EGFR	Epidermal growth factor receptor (EC 2.7.10.1) (Proto-oncogene c-ErbB-1) (Receptor tyrosine-protein kinase erbB-1)	EGFR_Y1092	pY	YSSDPTGALTEDSIDDTFLPVPE(pY)INQSVPK	Nomination	Activation mark of EGFR		ND	assay config
P00533	Y1110	EGFR	Epidermal growth factor receptor (EC 2.7.10.1) (Proto-oncogene c-ErbB-1) (Receptor tyrosine-protein kinase erbB-1)	EGFR_Y1110	pY	RPAGSVQNPV(pY)HNQPLNPAPSR	Nomination	Activation mark of EGFR		pY Ab
P00533	Y1172	EGFR	Epidermal growth factor receptor (EC 2.7.10.1) (Proto-oncogene c-ErbB-1) (Receptor tyrosine-protein kinase erbB-1)	EGFR_Y1172	pY	GSHQISLDNPD(pY)QQDFFPK	Nomination	Activation mark of EGFR		pY Ab
P00533	Y1197	EGFR	Epidermal growth factor receptor (EC 2.7.10.1) (Proto-oncogene c-ErbB-1) (Receptor tyrosine-protein kinase erbB-1)	EGFR_Y1197	pY	GSTAENAE(pY)LR	Nomination	Activation mark of EGFR		pY Ab
Q9BY44	S506	EIF2A	Eukaryotic translation initiation factor 2A (eIF-2A) (65 kDa eukaryotic translation initiation factor 2A) [Cleaved into: Eukaryotic translation initiation factor 2A, N-terminally processed]	EIF2A_S506	pS/T	(pS)PDLAPTPAPQSTPR	Nomination			IMAC
Q9BY44	S506	EIF2A	Eukaryotic translation initiation factor 2A (eIF-2A) (65 kDa eukaryotic translation initiation factor 2A) [Cleaved into: Eukaryotic translation initiation factor 2A, N-terminally processed]	EIF2A_S506	pS/T	SDK(pS)PDLAPTPAPQSTPR	Nomination			IMAC
Q9BY44	T518	EIF2A	Eukaryotic translation initiation factor 2A (eIF-2A) (65 kDa eukaryotic translation initiation factor 2A) [Cleaved into: Eukaryotic translation initiation factor 2A, N-terminally processed]	EIF2A_T518	pS/T	SDKSPDLAPTPAPQS(pT)PR	Nomination			IMAC
Q9BY44	T518	EIF2A	Eukaryotic translation initiation factor 2A (eIF-2A) (65 kDa eukaryotic translation initiation factor 2A) [Cleaved into: Eukaryotic translation initiation factor 2A, N-terminally processed]	EIF2A_T518	pS/T	SPDLAPTPAPQS(pT)PR	Nomination			IMAC
Q9BQI3	T488	EIF2AK1	Eukaryotic translation initiation factor 2-alpha kinase 1 (EC 2.7.11.1) (Heme-controlled repressor) (HCR) (Heme-regulated eukaryotic initiation factor eIF-2-alpha kinase) (Heme-regulated inhibitor) (hHRI) (Hemin-sensitive initiation factor 2-alpha kinase)	EIF2AK1_T488	pS/T	TPTH(pT)SR	Nomination	activation mark		IMAC	enrichment
P19525	T451	EIF2AK2	Interferon-induced, double-stranded RNA-activated protein kinase (EC 2.7.11.1) (Eukaryotic translation initiation factor 2-alpha kinase 2) (eIF-2A protein kinase 2) (Interferon-inducible RNA-dependent protein kinase) (P1/eIF-2A protein kinase) (Protein kinase RNA-activated) (PKR) (Protein kinase R) (Tyrosine-protein kinase EIF2AK2) (EC 2.7.10.2) (p68 kinase)	EIF2AK2_T451	pS/T	SKG(pT)LR	Nomination	activation mark		IMAC	enrichment
Q9NZJ5	T982	EIF2AK3	Eukaryotic translation initiation factor 2-alpha kinase 3 (EC 2.7.11.1) (PRKR-like endoplasmic reticulum kinase) (Pancreatic eIF2-alpha kinase) (HsPEK)	EIF2AK3_T982	pS/T	H(pT)GQVGTK	Nomination	activation mark		IMAC and pY Ab	enrichment	Eif2ak3_Q9Z2B5
Q9P2K8	T899	EIF2AK4	eIF-2-alpha kinase GCN2 (EC 2.7.11.1) (Eukaryotic translation initiation factor 2-alpha kinase 4) (GCN2-like protein)	EIF2AK4_T899	pS/T	SDPSGHL(pT)GMVGTALYVSPEVQGSTK	Nomination	autocatalysis site		IMAC and pY Ab		Eif2ak4_Q9QZ05
P05198	S52	EIF2S1	Eukaryotic translation initiation factor 2 subunit 1 (Eukaryotic translation initiation factor 2 subunit alpha) (eIF-2-alpha) (eIF-2A) (eIF-2alpha)	EIF2S1_S52	pS/T	SIAEMGAYVSLLEYNNIEGMILLSEL(pS)R	Nomination	Marker of stress activation that leads to inhibition of global translation		IMAC	assay config	Eif2s1_Q6ZWX6
Q13541	S65	EIF4EBP1	Eukaryotic translation initiation factor 4E-binding protein 1 (4E-BP1) (eIF4E-binding protein 1) (Phosphorylated heat- and acid-stable protein regulated by insulin 1) (PHAS-I)	EIF4EBP1_S65	pS/T	FLME(Cam)RN(pS)PVTK	Nomination	Phosphorylation correlates with active translation		IMAC
Q13541	T37_T46	EIF4EBP1	Eukaryotic translation initiation factor 4E-binding protein 1 (4E-BP1) (eIF4E-binding protein 1) (Phosphorylated heat- and acid-stable protein regulated by insulin 1) (PHAS-I)	EIF4EBP1_T37_T46	pS/T	VVLGDGVQLPPGDYST(pT)PGGTLFST(pT)PGGTR	Nomination	Phosphorylation correlates with active translation		IMAC
Q9HC35	T209	EML4	Echinoderm microtubule-associated protein-like 4 (EMAP-4) (Restrictedly overexpressed proliferation-associated protein) (Ropp 120)	EML4_T209	pS/T	LIPKV(pT)K	Experimental		TOP Perturbagen Melanoma	IMAC
Q99814	T324	EPAS1	Endothelial PAS domain-containing protein 1 (EPAS-1) (Basic-helix-loop-helix-PAS protein MOP2) (Class E basic helix-loop-helix protein 73) (bHLHe73) (HIF-1-alpha-like factor) (HLF) (Hypoxia-inducible factor 2-alpha) (HIF-2-alpha) (HIF2-alpha) (Member of PAS protein 2) (PAS domain-containing protein 2)	EPAS1_T324	pS/T	HGGYVWLETQG(pT)VIYNPR	Nomination	PKD1-mediated, HIF2a PAS-B domain functional mark, distinct from HIF1a		IMAC	enrichment
Q99814	T840	EPAS1	Endothelial PAS domain-containing protein 1 (EPAS-1) (Basic-helix-loop-helix-PAS protein MOP2) (Class E basic helix-loop-helix protein 73) (bHLHe73) (HIF-1-alpha-like factor) (HLF) (Hypoxia-inducible factor 2-alpha) (HIF-2-alpha) (HIF2-alpha) (Member of PAS protein 2) (PAS domain-containing protein 2)	EPAS1_T840	pS/T	LLGPSFESYLLPEL(pT)R	Nomination	HIF2a activation mark		IMAC
P29317	Y575	EPHA2	Ephrin type-A receptor 2 (EC 2.7.10.1) (Epithelial cell kinase) (Tyrosine-protein kinase receptor ECK)	EPHA2_Y575	pY	QSPEDV(pY)FSK	Experimental		TOP Perturbagen pY	pY Ab
Q12929	Y774	EPS8	Epidermal growth factor receptor kinase substrate 8	EPS8_Y774	pY	V(pY)SQITVQK	Nomination	EGFR and RTK substrate		pY Ab
P04626	Y1248	ERBB2	Receptor tyrosine-protein kinase erbB-2 (EC 2.7.10.1) (Metastatic lymph node gene 19 protein) (MLN 19) (Proto-oncogene Neu) (Proto-oncogene c-ErbB-2) (Tyrosine kinase-type cell surface receptor HER2) (p185erbB2) (CD antigen CD340)	ERBB2_Y1248	pY	GTPTAENPE(pY)LGLDVPV	Nomination	Autocatalysis site		IMAC		Erbb2_P70424
P04626	Y877	ERBB2	Receptor tyrosine-protein kinase erbB-2 (EC 2.7.10.1) (Metastatic lymph node gene 19 protein) (MLN 19) (Proto-oncogene Neu) (Proto-oncogene c-ErbB-2) (Tyrosine kinase-type cell surface receptor HER2) (p185erbB2) (CD antigen CD340)	ERBB2_Y877	pY	LLDIDETE(pY)HADGGK	Nomination	Positively affects kinase activity		IMAC and pY Ab		Erbb2_P70424
P21860	Y1289	ERBB3	Receptor tyrosine-protein kinase erbB-3 (EC 2.7.10.1) (Proto-oncogene-like protein c-ErbB-3) (Tyrosine kinase-type cell surface receptor HER3)	ERBB3_Y1289	pY	DGGGPGGDYAAMGA(Cam)PASEQG(pY)EEMR	Nomination	ERBB3 activation mark		IMAC and pY Ab
P21860	Y1328	ERBB3	Receptor tyrosine-protein kinase erbB-3 (EC 2.7.10.1) (Proto-oncogene-like protein c-ErbB-3) (Tyrosine kinase-type cell surface receptor HER3)	ERBB3_Y1328	pY	SLEATDSAFDNPD(pY)WHSR	Nomination	ERBB3 activation mark		pY Ab		Erbb3_Q61526
Q15303	Y1056	ERBB4	Receptor tyrosine-protein kinase erbB-4 (EC 2.7.10.1) (Proto-oncogene-like protein c-ErbB-4) (Tyrosine kinase-type cell surface receptor HER4) (p180erbB4) [Cleaved into: ERBB4 intracellular domain (4ICD) (E4ICD) (s80HER4)]	ERBB4_Y1056	pY	SEIGHSPPPA(pY)TPMSGNQFVYR	Nomination	ERBB4 activation mark, reported to influence interaction with PIK3R1		ND
P84090	Y92	ERH	Enhancer of rudimentary homolog	ERH_Y92	pY	I(pY)VLLR	Nomination	Down-regulated by FGFR inhibitor in perturbagen expt		pY Ab		Erh_P84089
Q9UJM3	Y394	ERRFI1	ERBB receptor feedback inhibitor 1 (Mitogen-inducible gene 6 protein) (MIG-6)	ERRFI1_Y394	pY	VSSTH(pY)YLLPERPPYLDK	Nomination	EGFR and SRC phosphorylation site		pY Ab		Errfi1_Q99JZ7
Q15910	T487	EZH2	Histone-lysine N-methyltransferase EZH2 (EC 2.1.1.356) (ENX-1) (Enhancer of zeste homolog 2) (Lysine N-methyltransferase 6)	EZH2_T487	pS/T	ESSIIAPAPAEDVD(pT)PPRK	Nomination	Mitotic phosphorylation event on EZH2		IMAC
Q15910	Y641	EZH2	Histone-lysine N-methyltransferase EZH2 (EC 2.1.1.356) (ENX-1) (Enhancer of zeste homolog 2) (Lysine N-methyltransferase 6)	EZH2_Y641	pY	NEFISE(pY)CGEIISQDEADR	Nomination	JAK2 phosphorylation leading to EZH2 degradation		ND
P11362	Y653	FGFR1	Fibroblast growth factor receptor 1 (FGFR-1) (EC 2.7.10.1) (Basic fibroblast growth factor receptor 1) (BFGFR) (bFGF-R-1) (Fms-like tyrosine kinase 2) (FLT-2) (N-sam) (Proto-oncogene c-Fgr) (CD antigen CD331)	FGFR1_Y653	pY	DIHHID(pY)YKK	Nomination	Autophosphorylation leading to increased kinase activity		IMAC and pY Ab		Fgfr1_P16092
P21802	Y656	FGFR2	Fibroblast growth factor receptor 2 (FGFR-2) (EC 2.7.10.1) (K-sam) (KGFR) (Keratinocyte growth factor receptor) (CD antigen CD332)	FGFR2_Y656	pY	DINNID(pY)YKK	Nomination	Autophosphorylation leading to increased kinase activity		IMAC and pY Ab		Fgfr2_P21803
P22607	Y599	FGFR3	Fibroblast growth factor receptor 3 (FGFR-3) (EC 2.7.10.1) (CD antigen CD333)	FGFR3_Y599	pY	DLVS(Cam)A(pY)QVAR	Nomination			pY Ab		Fgfr1_P16092|Fgfr3_Q61851
P22607	Y647	FGFR3	Fibroblast growth factor receptor 3 (FGFR-3) (EC 2.7.10.1) (CD antigen CD333)	FGFR3_Y647	pY	DVHNLD(pY)YKK	Nomination	Autophosphorylation leading to increased kinase activity		pY Ab		Fgfr3_Q61851
P22607	Y724	FGFR3	Fibroblast growth factor receptor 3 (FGFR-3) (EC 2.7.10.1) (CD antigen CD333)	FGFR3_Y724	pY	PAN(Cam)THDL(pY)MIMR	Nomination	Activates downstream signaling (PIK3R1, MAPK)		pY Ab
P22455	Y642	FGFR4	Fibroblast growth factor receptor 4 (FGFR-4) (EC 2.7.10.1) (CD antigen CD334)	FGFR4_Y642	pY	GVHHID(pY)YKK	Nomination	Autophosphorylation leading to increased kinase activity		ND		Fgfr4_Q03142
P36888	Y842	FLT3	Receptor-type tyrosine-protein kinase FLT3 (EC 2.7.10.1) (FL cytokine receptor) (Fetal liver kinase-2) (FLK-2) (Fms-like tyrosine kinase 3) (FLT-3) (Stem cell tyrosine kinase 1) (STK-1) (CD antigen CD135)	FLT3_Y842	pY	DIMSDSN(pY)VVR	Nomination	FLT3 activation mark		IMAC and pY Ab
Q12778	S256	FOXO1	Forkhead box protein O1 (Forkhead box protein O1A) (Forkhead in rhabdomyosarcoma)	FOXO1_S256	pS/T	AA(pS)MDNNSK	Nomination	Negative regulatory site leading to loss of function		IMAC	enrichment	Foxo1_Q9R1E0
Q12778	S319	FOXO1	Forkhead box protein O1 (Forkhead box protein O1A) (Forkhead in rhabdomyosarcoma)	FOXO1_S319	pS/T	TS(pS)NASTISGR	Nomination	Negative regulatory site leading to loss of function		IMAC		Foxo1_Q9R1E0
Q12778	T24	FOXO1	Forkhead box protein O1 (Forkhead box protein O1A) (Forkhead in rhabdomyosarcoma)	FOXO1_T24	pS/T	SC(pT)WPLPR	Nomination	Negative regulatory site leading to loss of function		IMAC		Foxo4_Q9WVH3|Foxo1_Q9R1E0
O43524	S253	FOXO3	Forkhead box protein O3 (AF6q21 protein) (Forkhead in rhabdomyosarcoma-like 1)	FOXO3_S253	pS/T	AV(pS)MDNSNK	Nomination	Negative regulatory site leading to cytoplasmic retention and loss of function		IMAC	enrichment	Foxo3_Q9WVH4
O43524	S253	FOXO3	Forkhead box protein O3 (AF6q21 protein) (Forkhead in rhabdomyosarcoma-like 1)	FOXO3_S253	pS/T	AV(pS)MDNSNKYTK	Nomination	Negative regulatory site leading to cytoplasmic retention and loss of function		IMAC		Foxo3_Q9WVH4
O43524	T32	FOXO3	Forkhead box protein O3 (AF6q21 protein) (Forkhead in rhabdomyosarcoma-like 1)	FOXO3_T32	pS/T	S(Cam)(pT)WPLQRPELQASPAK	Nomination	Negative regulatory site leading to cytoplasmic retention and loss of function		IMAC		Foxo3_Q9WVH4
Q8WU20	T132	FRS2	Fibroblast growth factor receptor substrate 2 (FGFR substrate 2) (FGFR-signaling adaptor SNT) (Suc1-associated neurotrophic factor target 1) (SNT-1)	FRS2_T132	pS/T	NNHQTELEVPR(pT)PR	Nomination	Feedback inhibition by ERK. MAPK signaling mark		IMAC
Q8WU20	Y196	FRS2	Fibroblast growth factor receptor substrate 2 (FGFR substrate 2) (FGFR-signaling adaptor SNT) (Suc1-associated neurotrophic factor target 1) (SNT-1)	FRS2_Y196	pY	LPSVGEESTHPLLVAEEQVHT(pY)VNTTGVQEER	Nomination	FGFR pathway activation		ND	assay config	Frs2_Q8C180
Q8WU20	Y306	FRS2	Fibroblast growth factor receptor substrate 2 (FGFR substrate 2) (FGFR-signaling adaptor SNT) (Suc1-associated neurotrophic factor target 1) (SNT-1)	FRS2_Y306	pY	LV(pY)ENINGLSIPSASGVR	Nomination	FGFR pathway activation		pY Ab		Frs2_Q8C180
Q8WU20	Y392	FRS2	Fibroblast growth factor receptor substrate 2 (FGFR substrate 2) (FGFR-signaling adaptor SNT) (Suc1-associated neurotrophic factor target 1) (SNT-1)	FRS2_Y392	pY	TPSLNGYHNNLDPMHN(pY)VNTENVTVPASAHK	Nomination	FGFR pathway activation		pY Ab		Frs2_Q8C180
Q8WU20	Y436	FRS2	Fibroblast growth factor receptor substrate 2 (FGFR substrate 2) (FGFR-signaling adaptor SNT) (Suc1-associated neurotrophic factor target 1) (SNT-1)	FRS2_Y436	pY	QLN(pY)IQVDLEGGSDSDNPQTPK	Nomination	FGFR pathway activation		ND	enrichment	Frs2_Q8C180
O43559	S454	FRS3	Fibroblast growth factor receptor substrate 3 (FGFR substrate 3) (FGFR-signaling adaptor SNT2) (Suc1-associated neurotrophic factor target 2) (SNT-2)	FRS3_S454	pS/T	SSD(pS)YAVIDLK	Nomination	Down-regulated by FGFR inhibitor in perturbagen expt		IMAC
Q13480	Y627	GAB1	GRB2-associated-binding protein 1 (GRB2-associated binder 1) (Growth factor receptor bound protein 2-associated protein 1)	GAB1_Y627	pY	QVE(pY)LDLDLDSGK	Nomination	Phosphorylated in response to RTK signaling		IMAC	assay config	Gab1_Q9QYY0
Q13480	Y659	GAB1	GRB2-associated-binding protein 1 (GRB2-associated binder 1) (Growth factor receptor bound protein 2-associated protein 1)	GAB1_Y659	pY	VD(pY)VVVDQQK	Nomination	Phosphorylated in response to RTK signaling		pY Ab		Gab1_Q9QYY0
Q49A26	S130	GLYR1	Putative oxidoreductase GLYR1 (EC 1.-.-.-) (3-hydroxyisobutyrate dehydrogenase-like protein) (Cytokine-like nuclear factor N-PAC) (Glyoxylate reductase 1 homolog) (Nuclear protein NP60) (Nuclear protein of 60 kDa) (Nucleosome-destabilizing factor) (hNDF)	GLYR1_S130	pS/T	KL(pS)LSEGK	Experimental		Mertins et al, MCP, 2014	IMAC		Glyr1_Q922P9
P62993	Y209	GRB2	Growth factor receptor-bound protein 2 (Adapter protein GRB2) (Protein Ash) (SH2/SH3 adapter GRB2)	GRB2_Y209	pY	N(pY)VTPVNR	Nomination	Phosphorylated in response to RTK signaling		IMAC		Grb2_Q60631
P49840	S21	GSK3A	Glycogen synthase kinase-3 alpha (GSK-3 alpha) (EC 2.7.11.26) (Serine/threonine-protein kinase GSK3A) (EC 2.7.11.1)	GSK3A_S21	pS/T	TS(pS)FAEPGGGGGGGGGGPGGSASGPGGTGGGK	Nomination	Inactivating phosphorylation event		IMAC		Gsk3a_Q2NL51
P49841	S9	GSK3B	Glycogen synthase kinase-3 beta (GSK-3 beta) (EC 2.7.11.26) (Serine/threonine-protein kinase GSK3B) (EC 2.7.11.1)	GSK3B_S9	pS/T	TT(pS)FAES(Cam)KPVQQPSAFGSMK	Nomination	Inactivating phosphorylation event		IMAC		Gsk3b_Q9WV60
P49841	Y216	GSK3B	Glycogen synthase kinase-3 beta (GSK-3 beta) (EC 2.7.11.26) (Serine/threonine-protein kinase GSK3B) (EC 2.7.11.1)	GSK3B_Y216	pY	GEPNVS(pY)I(Cam)SR	Nomination	GSK3B activation mark		IMAC		Gsk3a_Q2NL51|Gsk3b_Q9WV60
P78347	S722	GTF2I	General transcription factor II-I (GTFII-I) (TFII-I) (Bruton tyrosine kinase-associated protein 135) (BAP-135) (BTK-associated protein 135) (SRF-Phox1-interacting protein) (SPIN) (Williams-Beuren syndrome chromosomal region 6 protein)	GTF2I_S722	pS/T	GREF(pS)FEAWNAK	Experimental		Mertins et al, MCP, 2014	IMAC		Gtf2i_Q9ESZ8
P16104	S140	H2AX	Histone H2AX (H2a/x) (Histone H2A.X)	H2AX_S140	pS/T	KATQA(pS)QEY	Nomination	Mark of DNA damage		IMAC	enrichment
P08631	Y522	HCK	Tyrosine-protein kinase HCK (EC 2.7.10.2) (Hematopoietic cell kinase) (Hemopoietic cell kinase) (p59-HCK/p60-HCK) (p59Hck) (p61Hck)	HCK_Y522	pY	NRPEERPTFEYIQSVLDDFYTATESQ(pY)QQQP	Nomination	RTK signaling mark		IMAC and pY Ab	assay config	Hck_P08103
P51858	S102	HDGF	Hepatoma-derived growth factor (HDGF) (High mobility group protein 1-like 2) (HMG-1L2)	HDGF_S102	pS/T	ASGYQ(pS)SQK	Experimental		TOP Perturbagen FGFR	IMAC	enrichment	Hdgf_P51859
Q9ULT8	S1567	HECTD1	E3 ubiquitin-protein ligase HECTD1 (EC 2.3.2.26) (E3 ligase for inhibin receptor) (EULIR) (HECT domain-containing protein 1) (HECT-type E3 ubiquitin transferase HECTD1)	HECTD1_S1567	pS/T	TNATNNMNL(pS)R	Experimental		TOP Perturbagen FGFR	IMAC		Hectd1_Q69ZR2
O14964	Y286	HGS	Hepatocyte growth factor-regulated tyrosine kinase substrate (Hrs) (Protein pp110)	HGS_Y286	pY	ST(pY)TSYPK	Nomination	Down-regulated by FGFR inhibitor in perturbagen expt		pY Ab
Q16665	S643	HIF1A	Hypoxia-inducible factor 1-alpha (HIF-1-alpha) (HIF1-alpha) (ARNT-interacting protein) (Basic-helix-loop-helix-PAS protein MOP1) (Class E basic helix-loop-helix protein 78) (bHLHe78) (Member of PAS protein 1) (PAS domain-containing protein 8)	HIF1A_S643	pS/T	ILIASP(pS)PTHIHK	Nomination	MAPK-dependent HIF1a activation mark		IMAC
Q16665	S696	HIF1A	Hypoxia-inducible factor 1-alpha (HIF-1-alpha) (HIF1-alpha) (ARNT-interacting protein) (Basic-helix-loop-helix-PAS protein MOP1) (Class E basic helix-loop-helix protein 78) (bHLHe78) (Member of PAS protein 1) (PAS domain-containing protein 8)	HIF1A_S696	pS/T	SPNVLSVAL(pS)QR	Nomination	ATM-mediated HIF1a stabilization/activation mark, required for mTORC1 regulation		IMAC
P05114	S7	HMGN1	Non-histone chromosomal protein HMG-14 (High mobility group nucleosome-binding domain-containing protein 1)	HMGN1_S7	pS/T	KV(pS)SAEGAAKEEPK	Experimental		TOP Perturbagen PI3k	IMAC
P51991	Y360	HNRNPA3	Heterogeneous nuclear ribonucleoprotein A3 (hnRNP A3)	HNRNPA3_Y360	pY	SSGSP(pY)GGGYGSGGGSGGYGSR	Nomination	Up-regulated by FGFR inhibitor in perturbagen expt, regulates RNA splicing		IMAC and pY Ab		Hnrnpa3_A3_Q8BG05
O43390	Y578	HNRNPR	Heterogeneous nuclear ribonucleoprotein R (hnRNP R)	HNRNPR_Y578	pY	ADG(pY)NQPDSK	Nomination	Up-regulated by FGFR inhibitor in perturbagen expt, regulates RNA splicing		pY Ab	enrichment
P04792	S15	HSPB1	Heat shock protein beta-1 (HspB1) (28 kDa heat shock protein) (Estrogen-regulated 24 kDa protein) (Heat shock 27 kDa protein) (HSP 27) (Stress-responsive protein 27) (SRP27)	HSPB1_S15	pS/T	GP(pS)WDPFRDWYPHSR	Experimental		Mertins et al, MCP, 2014	IMAC
P08069	Y1161_Y1165	IGF1R	Insulin-like growth factor 1 receptor (EC 2.7.10.1) (Insulin-like growth factor I receptor) (IGF-I receptor) (CD antigen CD221) [Cleaved into: Insulin-like growth factor 1 receptor alpha chain; Insulin-like growth factor 1 receptor beta chain]	IGF1R_Y1161_Y1165	pY	DI(pY)ETD(pY)RK	Nomination	IGF1R activation mark		pY Ab
P08069	Y980	IGF1R	Insulin-like growth factor 1 receptor (EC 2.7.10.1) (Insulin-like growth factor I receptor) (IGF-I receptor) (CD antigen CD221) [Cleaved into: Insulin-like growth factor 1 receptor alpha chain; Insulin-like growth factor 1 receptor beta chain]	IGF1R_Y980	pY	LGNGVLYASVNPE(pY)FSAADVYVPDEWEVAR	Nomination	Required for IRS1 and SHC1 binding		ND	assay config	Igf1r_Q60751
O14920	S181	IKBKB	Inhibitor of nuclear factor kappa-B kinase subunit beta (I-kappa-B-kinase beta) (IKK-B) (IKK-beta) (IkBKB) (EC 2.7.11.10) (I-kappa-B kinase 2) (IKK2) (Nuclear factor NF-kappa-B inhibitor kinase beta) (NFKBIKB) (Serine/threonine protein kinase IKBKB) (EC 2.7.11.1)	IKBKB_S181	pS/T	ELDQGSLCT(pS)FVGTLQYLAPELLEQQK	Nomination	Activaiton mark		IMAC	assay config	Ikbkb_O88351
P06213	Y1189	INSR	Insulin receptor (IR) (EC 2.7.10.1) (CD antigen CD220) [Cleaved into: Insulin receptor subunit alpha; Insulin receptor subunit beta]	INSR_Y1189	pY	DIYETD(pY)YRK	Nomination	INSR Activation mark		IMAC and pY Ab		Insr_P15208|Igf1r_Q60751
Q14653	S396	IRF3	Interferon regulatory factor 3 (IRF-3)	IRF3_S396	pS/T	VGGASSLENTVDLHI(pS)NSHPLSLTSDQYK	Nomination	Phosphorylation allows dimerization, nuclear entry and activation		IMAC
P35568	S307	IRS1	Insulin receptor substrate 1	IRS1_S307	pS/T	TESITAT(pS)PASMVGGKPGSFR	Nomination	phosphorylated by RPS6KB1, JNK, IKK		IMAC	assay config	Irs1_P35569
P35568	S636	IRS1	Insulin receptor substrate 1	IRS1_S636	pS/T	KGSGDYMPM(pS)PK	Nomination	phosphorylated by RPS6KB1		IMAC
P35568	S794	IRS1	Insulin receptor substrate 1	IRS1_S794	pS/T	LST(pS)SGR	Nomination	phosphorylated by AMPK and SIK2		IMAC	enrichment
P35568	Y612	IRS1	Insulin receptor substrate 1	IRS1_Y612	pY	GGHHRPDSSTLHTDDG(pY)MPMSPGVAPVPSGR	Nomination	phosphorylated by INSR		IMAC
Q9Y4H2	S391	IRS2	Insulin receptor substrate 2 (IRS-2)	IRS2_S391	pS/T	PVSVAGSPL(pS)PGPVR	Nomination	phosphorylated by unknown kinase		IMAC
Q9Y4H2	S915	IRS2	Insulin receptor substrate 2 (IRS-2)	IRS2_S915	pS/T	(pS)PGEYINIDFGEPGAR	Nomination	phosphorylated by unknown kinase		IMAC
Q9Y4H2	Y675	IRS2	Insulin receptor substrate 2 (IRS-2)	IRS2_Y675	pY	SDD(pY)MPMSPASVSAPK	Nomination	phosphorylated by INSR		IMAC
P23458	Y1034	JAK1	Tyrosine-protein kinase JAK1 (EC 2.7.10.2) (Janus kinase 1) (JAK-1)	JAK1_Y1034	pY	E(pY)YTVK	Nomination	JAK1 activation mark		ND		Jak1_P52332
O60674	Y868	JAK2	Tyrosine-protein kinase JAK2 (EC 2.7.10.2) (Janus kinase 2) (JAK-2)	JAK2_Y868	pY	(pY)DPLQDNTGEVVAVK	Nomination	JAK2 activation mark		ND		Jak2_Q62120
P05412	S63	JUN	Transcription factor AP-1 (Activator protein 1) (AP1) (Proto-oncogene c-Jun) (V-jun avian sarcoma virus 17 oncogene homolog) (p39)	JUN_S63	pS/T	NSDLLT(pS)PDVGLLK	Nomination			IMAC		Jun_P05627
P17535	S100	JUND	Transcription factor jun-D	JUND_S100	pS/T	LA(pS)PELER	Nomination	modulated by EGFRi in Cell Signaling dataset		IMAC		Jund_P15066|Jun_P05627
Q99661	S187	KIF2C	Kinesin-like protein KIF2C (Kinesin-like protein 6) (Mitotic centromere-associated kinesin) (MCAK)	KIF2C_S187	pS/T	GSSSANPVN(pS)VR	Experimental		Nusinow et al, Cell, 2020	IMAC
O95239	S394	KIF4A	Chromosome-associated kinesin KIF4A (Chromokinesin-A)	KIF4A_S394	pS/T	NQ(pS)LVEENEK	Experimental		TOP Perturbagen PI3k	IMAC		Kif4_P33174
P10721	Y703	KIT	Mast/stem cell growth factor receptor Kit (SCFR) (EC 2.7.10.1) (Piebald trait protein) (PBT) (Proto-oncogene c-Kit) (Tyrosine-protein kinase Kit) (p145 c-kit) (v-kit Hardy-Zuckerman 4 feline sarcoma viral oncogene homolog) (CD antigen CD117)	KIT_Y703	pY	QEDHAEAAL(pY)K	Nomination	KIT Activation mark		ND
P10721	Y721	KIT	Mast/stem cell growth factor receptor Kit (SCFR) (EC 2.7.10.1) (Piebald trait protein) (PBT) (Proto-oncogene c-Kit) (Tyrosine-protein kinase Kit) (p145 c-kit) (v-kit Hardy-Zuckerman 4 feline sarcoma viral oncogene homolog) (CD antigen CD117)	KIT_Y721	pY	ESSCSDSTNE(pY)MDMKPGVSYVVPTK	Nomination	KIT Activation mark		ND	enrichment
Q03164	S516	KMT2A	Histone-lysine N-methyltransferase 2A (Lysine N-methyltransferase 2A) (EC 2.1.1.354) (ALL-1) (CXXC-type zinc finger protein 7) (Myeloid/lymphoid or mixed-lineage leukemia) (Myeloid/lymphoid or mixed-lineage leukemia protein 1) (Trithorax-like protein) (Zinc finger protein HRX) [Cleaved into: MLL cleavage product N320 (N-terminal cleavage product of 320 kDa) (p320); MLL cleavage product C180 (C-te…	KMT2A_S516	pS/T	SDTPEVHPPLPI(pS)QSPENESNDR	Nomination			IMAC
P01116	Y32	KRAS	GTPase KRas (EC 3.6.5.2) (K-Ras 2) (Ki-Ras) (c-K-ras) (c-Ki-ras) [Cleaved into: GTPase KRas, N-terminally processed]	KRAS_Y32	pY	SALTIQLIQNHFVDE(pY)DPTIEDSYR	Nomination			ND	assay config
Q8IVT5	S334	KSR1	Kinase suppressor of Ras 1 (EC 2.7.11.1)	KSR1_S334	pS/T	FDLSHG(pS)PQMVR	Nomination	Feedback inhibition by ERK		IMAC
Q8IVT5	T274	KSR1	Kinase suppressor of Ras 1 (EC 2.7.11.1)	KSR1_T274	pS/T	ALHSFITPPT(pT)PQLR	Nomination	Feedback inhibition by ERK		IMAC		Ksr1_Q61097
P18627	S484	LAG3	Lymphocyte activation gene 3 protein (LAG-3) (CD antigen CD223) [Cleaved into: Secreted lymphocyte activation gene 3 protein (sLAG-3)]	LAG3_S484	pS/T	F(pS)ALEQGIHPPQAQSK	Nomination			IMAC
O95835	S464	LATS1	Serine/threonine-protein kinase LATS1 (EC 2.7.11.1) (Large tumor suppressor homolog 1) (WARTS protein kinase) (h-warts)	LATS1_S464	pS/T	SN(pS)FNNPLGNR	Nomination	Reported phosphorylation by NUAK1/2		IMAC
O95835	S613	LATS1	Serine/threonine-protein kinase LATS1 (EC 2.7.11.1) (Large tumor suppressor homolog 1) (WARTS protein kinase) (h-warts)	LATS1_S613	pS/T	QITT(pS)PITVR	Nomination	Reported CDK1 site		IMAC		Lats1_Q8BYR2
O95835/H2Q796	S909/S872	LATS1/LATS2	Serine/threonine-protein kinase LATS1 (EC 2.7.11.1) (Large tumor suppressor homolog 1) (WARTS protein kinase) (h-warts)	LATS1/LATS2_S909/S872	pS/T	(Cam)LAH(pS)LVGTPNYIAPEVLLR	Nomination	MST2 activation site for LATS1/Auto-phosphorylation for LATS2		IMAC		Lats1_Q8BYR2|Lats2_Q7TSJ6
O95835/H2Q796	T1079/T1041	LATS1/LATS2	Serine/threonine-protein kinase LATS1 (EC 2.7.11.1) (Large tumor suppressor homolog 1) (WARTS protein kinase) (h-warts)	LATS1/LATS2_T1079/T1041	pS/T	HPEHAFYEF(pT)FR	Nomination	MST1/2 activation site		IMAC		Lats1_Q8BYR2
Q9NRM7	S380	LATS2	Serine/threonine-protein kinase LATS2 (EC 2.7.11.1) (Kinase phosphorylated during mitosis protein) (Large tumor suppressor homolog 2) (Serine/threonine-protein kinase kpm) (Warts-like kinase)	LATS2_S380	pS/T	RD(pS)LQKPGLEAPPR	Nomination	Reported AURKA site, CHEK2 site, intracellular localization		IMAC
P06239	Y505	LCK	Tyrosine-protein kinase Lck (EC 2.7.10.2) (Leukocyte C-terminal Src kinase) (LSK) (Lymphocyte cell-specific protein-tyrosine kinase) (Protein YT16) (Proto-oncogene Lck) (T cell-specific protein-tyrosine kinase) (p56-LCK)	LCK_Y505	pY	SVLEDFFTATEGQ(pY)QPQP	Nomination	decreased LCK activity, phosphorylation by CSK		IMAC and pY Ab
P07948	Y397	LYN	Tyrosine-protein kinase Lyn (EC 2.7.10.2) (Lck/Yes-related novel protein tyrosine kinase) (V-yes-1 Yamaguchi sarcoma viral related oncogene homolog) (p53Lyn) (p56Lyn)	LYN_Y397	pY	VIEDNE(pY)TAR	Nomination	LYN Activation mark		IMAC		Lyn_P25911
Q02750	S218	MAP2K1	Dual specificity mitogen-activated protein kinase kinase 1 (MAP kinase kinase 1) (MAPKK 1) (MKK1) (EC 2.7.12.2) (ERK activator kinase 1) (MAPK/ERK kinase 1) (MEK 1)	MAP2K1_S218	pS/T	L(Cam)DFGVSGQLID(pS)MANSFVGTR	Nomination	MEK1 activation mark, canonical MAPK sites		IMAC		Map2k1_P31938|Map2k2_Q63932
Q02750	S222	MAP2K1	Dual specificity mitogen-activated protein kinase kinase 1 (MAP kinase kinase 1) (MAPKK 1) (MKK1) (EC 2.7.12.2) (ERK activator kinase 1) (MAPK/ERK kinase 1) (MEK 1)	MAP2K1_S222	pS/T	L(Cam)DFGVSGQLIDSMAN(pS)FVGTR	Nomination	MEK1 activation mark, canonical MAPK sites		IMAC		Map2k1_P31938|Map2k2_Q63932
Q02750	S298	MAP2K1	Dual specificity mitogen-activated protein kinase kinase 1 (MAP kinase kinase 1) (MAPKK 1) (MKK1) (EC 2.7.12.2) (ERK activator kinase 1) (MAPK/ERK kinase 1) (MEK 1)	MAP2K1_S298	pS/T	TPGRPL(pS)SYGMDSRPPMAIFELLDYIVNEPPPK	Nomination	Reported PAK site		IMAC	assay config	Map2k1_P31938
Q02750	T386	MAP2K1	Dual specificity mitogen-activated protein kinase kinase 1 (MAP kinase kinase 1) (MAPKK 1) (MKK1) (EC 2.7.12.2) (ERK activator kinase 1) (MAPK/ERK kinase 1) (MEK 1)	MAP2K1_T386	pS/T	RSDAEEVDFAGWL(Cam)STIGLNQPS(pT)PTHAAGV	Nomination	Proximal readout of MAPK activity		IMAC	assay config
P45985	S257	MAP2K4	Dual specificity mitogen-activated protein kinase kinase 4 (MAP kinase kinase 4) (MAPKK 4) (EC 2.7.12.2) (JNK-activating kinase 1) (MAPK/ERK kinase 4) (MEK 4) (SAPK/ERK kinase 1) (SEK1) (Stress-activated protein kinase kinase 1) (SAPK kinase 1) (SAPKK-1) (SAPKK1) (c-Jun N-terminal kinase kinase 1) (JNKK)	MAP2K4_S257	pS/T	L(Cam)DFGISGQLVD(pS)IAK	Nomination	MAP2K4 activation mark; target of MAP3K1		IMAC		Map2k4_P47809
Q99558	S830	MAP3K14	Mitogen-activated protein kinase kinase kinase 14 (EC 2.7.11.25) (NF-kappa-beta-inducing kinase) (HsNIK) (Serine/threonine-protein kinase NIK)	MAP3K14_S830	pS/T	DTLSSGVH(pS)WSSQAEAR	Nomination			IMAC
Q99558	T559	MAP3K14	Mitogen-activated protein kinase kinase kinase 14 (EC 2.7.11.25) (NF-kappa-beta-inducing kinase) (HsNIK) (Serine/threonine-protein kinase NIK)	MAP3K14_T559	pS/T	SLLTGDYIPG(pT)ETHMAPEVVLGR	Nomination	NIK activation mark		IMAC
O43318	S192	MAP3K7	Mitogen-activated protein kinase kinase kinase 7 (EC 2.7.11.25) (Transforming growth factor-beta-activated kinase 1) (TGF-beta-activated kinase 1)	MAP3K7_S192	pS/T	G(pS)AAWMAPEVFEGSNYSEK	Nomination	TAK1 activation mark		IMAC		Map3k7_Q62073
P28482	T185	MAPK1	Mitogen-activated protein kinase 1 (MAP kinase 1) (MAPK 1) (EC 2.7.11.24) (ERT1) (Extracellular signal-regulated kinase 2) (ERK-2) (MAP kinase isoform p42) (p42-MAPK) (Mitogen-activated protein kinase 2) (MAP kinase 2) (MAPK 2)	MAPK1_T185	pS/T	VADPDHDHTGFL(pT)EYVATR	Nomination	ERK2 activation mark		IMAC		Mapk1_P63085
P28482	T185_Y187	MAPK1	Mitogen-activated protein kinase 1 (MAP kinase 1) (MAPK 1) (EC 2.7.11.24) (ERT1) (Extracellular signal-regulated kinase 2) (ERK-2) (MAP kinase isoform p42) (p42-MAPK) (Mitogen-activated protein kinase 2) (MAP kinase 2) (MAPK 2)	MAPK1_T185_Y187	pS/T, pY	VADPDHDHTGFL(pT)E(pY)VATR	Nomination	ERK2 activation mark		IMAC		Mapk1_P63085
P28482	Y187	MAPK1	Mitogen-activated protein kinase 1 (MAP kinase 1) (MAPK 1) (EC 2.7.11.24) (ERT1) (Extracellular signal-regulated kinase 2) (ERK-2) (MAP kinase isoform p42) (p42-MAPK) (Mitogen-activated protein kinase 2) (MAP kinase 2) (MAPK 2)	MAPK1_Y187	pY	VADPDHDHTGFLTE(pY)VATR	Nomination	ERK2 activation mark		IMAC		Mapk1_P63085
Q16539	T180	MAPK14	Mitogen-activated protein kinase 14 (MAP kinase 14) (MAPK 14) (EC 2.7.11.24) (Cytokine suppressive anti-inflammatory drug-binding protein) (CSAID-binding protein) (CSBP) (MAP kinase MXI2) (MAX-interacting protein 2) (Mitogen-activated protein kinase p38 alpha) (MAP kinase p38 alpha) (Stress-activated protein kinase 2a) (SAPK2a)	MAPK14_T180	pS/T	HTDDEM(pT)GYVATR	Nomination	MAPK14 activation mark		IMAC		Mapk14_P47811
Q16539	T180_Y182	MAPK14	Mitogen-activated protein kinase 14 (MAP kinase 14) (MAPK 14) (EC 2.7.11.24) (Cytokine suppressive anti-inflammatory drug-binding protein) (CSAID-binding protein) (CSBP) (MAP kinase MXI2) (MAX-interacting protein 2) (Mitogen-activated protein kinase p38 alpha) (MAP kinase p38 alpha) (Stress-activated protein kinase 2a) (SAPK2a)	MAPK14_T180_Y182	pS/T, pY	HTDDEM(pT)G(pY)VATR	Nomination	MAPK14 activation mark		IMAC		Mapk14_P47811
Q16539	Y182	MAPK14	Mitogen-activated protein kinase 14 (MAP kinase 14) (MAPK 14) (EC 2.7.11.24) (Cytokine suppressive anti-inflammatory drug-binding protein) (CSAID-binding protein) (CSBP) (MAP kinase MXI2) (MAX-interacting protein 2) (Mitogen-activated protein kinase p38 alpha) (MAP kinase p38 alpha) (Stress-activated protein kinase 2a) (SAPK2a)	MAPK14_Y182	pY	HTDDEMTG(pY)VATR	Nomination	MAPK14 activation mark		IMAC		Mapk14_P47811
P27361	T202	MAPK3	Mitogen-activated protein kinase 3 (MAP kinase 3) (MAPK 3) (EC 2.7.11.24) (ERT2) (Extracellular signal-regulated kinase 1) (ERK-1) (Insulin-stimulated MAP2 kinase) (MAP kinase isoform p44) (p44-MAPK) (Microtubule-associated protein 2 kinase) (p44-ERK1)	MAPK3_T202	pS/T	IADPEHDHTGFL(pT)EYVATR	Nomination	ERK1 activation mark		IMAC		Mapk3_Q63844
P27361	T202_Y204	MAPK3	Mitogen-activated protein kinase 3 (MAP kinase 3) (MAPK 3) (EC 2.7.11.24) (ERT2) (Extracellular signal-regulated kinase 1) (ERK-1) (Insulin-stimulated MAP2 kinase) (MAP kinase isoform p44) (p44-MAPK) (Microtubule-associated protein 2 kinase) (p44-ERK1)	MAPK3_T202_Y204	pS/T, pY	IADPEHDHTGFL(pT)E(pY)VATR	Nomination	ERK1 activation mark		IMAC		Mapk3_Q63844
P27361	Y204	MAPK3	Mitogen-activated protein kinase 3 (MAP kinase 3) (MAPK 3) (EC 2.7.11.24) (ERT2) (Extracellular signal-regulated kinase 1) (ERK-1) (Insulin-stimulated MAP2 kinase) (MAP kinase isoform p44) (p44-MAPK) (Microtubule-associated protein 2 kinase) (p44-ERK1)	MAPK3_Y204	pY	IADPEHDHTGFLTE(pY)VATR	Nomination	ERK1 activation mark		IMAC		Mapk3_Q63844
P45983	T183	MAPK8	Mitogen-activated protein kinase 8	MAPK8_T183	pS/T	TAGTSFMM(pT)PYVVTR	Nomination	JNK1 activation mark		IMAC		Mapk10_Q61831|Mapk8_Q91Y86
P45983	T183_Y185	MAPK8	Mitogen-activated protein kinase 9	MAPK8_T183_Y185	pS/T, pY	TAGTSFMM(pT)P(pY)VVTR	Nomination	JNK1 activation mark		IMAC	assay config	Mapk10_Q61831|Mapk8_Q91Y86
P45983	Y185	MAPK8	Mitogen-activated protein kinase 10	MAPK8_Y185	pY	TAGTSFMMTP(pY)VVTR	Nomination	JNK1 activation mark		IMAC		Mapk10_Q61831|Mapk8_Q91Y86
P45984	T183_Y185	MAPK9	Mitogen-activated protein kinase 9 (MAP kinase 9) (MAPK 9) (EC 2.7.11.24) (JNK-55) (Stress-activated protein kinase 1a) (SAPK1a) (Stress-activated protein kinase JNK2) (c-Jun N-terminal kinase 2)	MAPK9_T183_Y185	pS/T, pY	TA(Cam)TNFMM(pT)P(pY)VVTR	Nomination	JNK2 activation mark		IMAC	assay config	Mapk9_Q9WTU6
P45984	Y185	MAPK9	Mitogen-activated protein kinase 9 (MAP kinase 9) (MAPK 9) (EC 2.7.11.24) (JNK-55) (Stress-activated protein kinase 1a) (SAPK1a) (Stress-activated protein kinase JNK2) (c-Jun N-terminal kinase 2)	MAPK9_Y185	pY	TA(Cam)TNFMMTP(pY)VVTR	Nomination	JNK2 activation mark		IMAC		Mapk9_Q9WTU6
Q15691	S155	MAPRE1	Microtubule-associated protein RP/EB family member 1 (APC-binding protein EB1) (End-binding protein 1) (EB1)	MAPRE1_S155	pS/T	KPLT(pS)SSAAPQRPISTQR	Experimental		TOP Perturbagen Melanoma	IMAC
P29966	S101	MARCKS	Myristoylated alanine-rich C-kinase substrate (MARCKS) (Protein kinase C substrate, 80 kDa protein, light chain) (80K-L protein) (PKCSL)	MARCKS_S101	pS/T	GEPAAAAAPEAGA(pS)PVEK	Experimental		TOP Perturbagen Melanoma	IMAC
P29966	S159	MARCKS	Myristoylated alanine-rich C-kinase substrate (MARCKS) (Protein kinase C substrate, 80 kDa protein, light chain) (80K-L protein) (PKCSL)	MARCKS_S159	pS/T	(pS)FKLSGFSFK	Nomination	PKC phosphorylation site		IMAC		Marcks_P26645
Q8N4S9	Y469	MARVELD2	MARVEL domain-containing protein 2 (Tricellulin)	MARVELD2_Y469	pY	AVFQDQFSE(pY)K	Experimental		TOP Perturbagen pY	pY Ab
Q6P0Q8	S1429	MAST2	Microtubule-associated serine/threonine-protein kinase 2 (EC 2.7.11.1)	MAST2_S1429	pS/T	KH(pS)LDLPHSELKK	Experimental		Nusinow et al, Cell, 2020	IMAC
Q07820	S64	MCL1	Induced myeloid leukemia cell differentiation protein Mcl-1 (Bcl-2-like protein 3) (Bcl2-L-3) (Bcl-2-related protein EAT/mcl1) (mcl1/EAT)	MCL1_S64	pS/T	EIGGGEAGAVIGGSAGA(pS)PPSTLTPDSR	Nomination			IMAC
Q07820	T92	MCL1	Induced myeloid leukemia cell differentiation protein Mcl-1 (Bcl-2-like protein 3) (Bcl2-L-3) (Bcl-2-related protein EAT/mcl1) (mcl1/EAT)	MCL1_T92	pS/T	VARPPPIGAEVPDVTA(pT)PAR	Nomination	CDK1 site		IMAC
Q00987	S166	MDM2	E3 ubiquitin-protein ligase Mdm2 (EC 2.3.2.27) (Double minute 2 protein) (Hdm2) (Oncoprotein Mdm2) (RING-type E3 ubiquitin transferase Mdm2) (p53-binding protein Mdm2)	MDM2_S166	pS/T	AI(pS)ETEENSDELSGER	Nomination	Reported to activate leading to ubiquitination of p53		IMAC
P08581	Y1234	MET	Hepatocyte growth factor receptor (HGF receptor) (EC 2.7.10.1) (HGF/SF receptor) (Proto-oncogene c-Met) (Scatter factor receptor) (SF receptor) (Tyrosine-protein kinase Met)	MET_Y1234	pY	E(pY)YSVHNK	Nomination	MET activation mark		pY Ab		Met_P16056
O75030	S516	MITF	Microphthalmia-associated transcription factor (Class E basic helix-loop-helix protein 32) (bHLHe32)	MITF_S516	pS/T	RS(pS)MSMEETEHTC	Nomination	MITF activation and degradation mark		IMAC
P46013	S2528	MKI67	Proliferation marker protein Ki-67 (Antigen identified by monoclonal antibody Ki-67) (Antigen KI-67) (Antigen Ki67)	MKI67_S2528	pS/T	AFKE(pS)PK	Experimental		TOP Perturbagen PI3k	IMAC	enrichment
Q9H8S9/Q7L9L4	T35/T35	MOB1A/MOB1B	MOB kinase activator 1A (Mob1 alpha) (Mob1A) (Mob1 homolog 1B) (Mps one binder kinase activator-like 1B)	MOB1A/MOB1B_T35/T35	pS/T	HAEA(pT)LGSGNLR	Nomination	MST2 site, MST1/2 site, enhanced binding to LATS1/2		IMAC		Mobkl1b_Q921Y0|Mobkl1a_Q8BPB0
O95297	Y263	MPZL1	Myelin protein zero-like protein 1 (Protein zero-related)	MPZL1_Y263	pY	SESVV(pY)ADIR	Nomination	Substrate and interactor with SHP2 (PTPN11)		pY Ab		Mpzl1_Q3TEW6
P42345	S1261	MTOR	Serine/threonine-protein kinase mTOR (EC 2.7.11.1) (FK506-binding protein 12-rapamycin complex-associated protein 1) (FKBP12-rapamycin complex-associated protein) (Mammalian target of rapamycin) (mTOR) (Mechanistic target of rapamycin) (Rapamycin and FKBP12 target 1) (Rapamycin target protein 1)	MTOR_S1261	pS/T	KLHV(pS)TINLQK	Experimental		Mertins et al, MCP, 2014	IMAC		Mtor_Q9JLN9
P42345	S1261	MTOR	Serine/threonine-protein kinase mTOR (EC 2.7.11.1) (FK506-binding protein 12-rapamycin complex-associated protein 1) (FKBP12-rapamycin complex-associated protein) (Mammalian target of rapamycin) (mTOR) (Mechanistic target of rapamycin) (Rapamycin and FKBP12 target 1) (Rapamycin target protein 1)	MTOR_S1261	pS/T	LHV(pS)TINLQK	Experimental		Mertins et al, MCP, 2014	IMAC		Mtor_Q9JLN9
P42345	S2448	MTOR	Serine/threonine-protein kinase mTOR (EC 2.7.11.1) (FK506-binding protein 12-rapamycin complex-associated protein 1) (FKBP12-rapamycin complex-associated protein) (Mammalian target of rapamycin) (mTOR) (Mechanistic target of rapamycin) (Rapamycin and FKBP12 target 1) (Rapamycin target protein 1)	MTOR_S2448	pS/T	TD(pS)YSAGQSVEILDGVELGEPAHK	Nomination	Mark of activation; mediated by RPS6KB1		IMAC		Mtor_Q9JLN9
P42345	S2448	MTOR	Serine/threonine-protein kinase mTOR (EC 2.7.11.1) (FK506-binding protein 12-rapamycin complex-associated protein 1) (FKBP12-rapamycin complex-associated protein) (Mammalian target of rapamycin) (mTOR) (Mechanistic target of rapamycin) (Rapamycin and FKBP12 target 1) (Rapamycin target protein 1)	MTOR_S2448	pS/T	TRTD(pS)YSAGQSVEILDGVELGEPAHK	Nomination	Mark of activation; mediated by RPS6KB2		IMAC		Mtor_Q9JLN9
P42345	S2481	MTOR	Serine/threonine-protein kinase mTOR (EC 2.7.11.1) (FK506-binding protein 12-rapamycin complex-associated protein 1) (FKBP12-rapamycin complex-associated protein) (Mammalian target of rapamycin) (mTOR) (Mechanistic target of rapamycin) (Rapamycin and FKBP12 target 1) (Rapamycin target protein 1)	MTOR_S2481	pS/T	TGTTVPESIH(pS)FIGDGLVKPEALNK	Nomination	Autocatalysis; measure of activity		IMAC
P42345	S2481	MTOR	Serine/threonine-protein kinase mTOR (EC 2.7.11.1) (FK506-binding protein 12-rapamycin complex-associated protein 1) (FKBP12-rapamycin complex-associated protein) (Mammalian target of rapamycin) (mTOR) (Mechanistic target of rapamycin) (Rapamycin and FKBP12 target 1) (Rapamycin target protein 1)	MTOR_S2481	pS/T	TGTTVPESIH(pS)FIGDGLVKPEALNKK	Nomination	Autocatalysis; measure of activity		IMAC
P01106	S62	MYC	Myc proto-oncogene protein (Class E basic helix-loop-helix protein 39) (bHLHe39) (Proto-oncogene c-Myc) (Transcription factor p64)	MYC_S62	pS/T	FELLPTPPL(pS)PSR	Nomination	phosphorylation at Thr-58 and Ser-62, leads to its degradation by the proteasome		IMAC		Mycn_P03966|Myc_P01108
O75592	S3505	MYCBP2	E3 ubiquitin-protein ligase MYCBP2 (EC 2.3.2.33) (Myc-binding protein 2) (Protein associated with Myc)	MYCBP2_S3505	pS/T	VN(pS)GDTEVGSSLLR	Nomination			IMAC
Q92597	T346	NDRG1	Protein NDRG1 (Differentiation-related gene 1 protein) (DRG-1) (N-myc downstream-regulated gene 1 protein) (Nickel-specific induction protein Cap43) (Reducing agents and tunicamycin-responsive protein) (RTP) (Rit42)	NDRG1_T346	pS/T	SH(pT)SEGTR	Nomination			IMAC	enrichment
P35240	S518	NF2	Merlin (Moesin-ezrin-radixin-like protein)	NF2_S518	pS/T	RL(pS)MEIEK	Nomination	mark inhibits nuclear localization		IMAC		Nf2_P46662
P19838	S932	NFKB1	Nuclear factor NF-kappa-B p105 subunit (DNA-binding factor KBF1) (EBP-1) (Nuclear factor of kappa light polypeptide gene enhancer in B-cells 1) [Cleaved into: Nuclear factor NF-kappa-B p50 subunit]	NFKB1_S932	pS/T	DSDSV(Cam)DSGVET(pS)FR	Nomination	marks protein for degradation along with S927		IMAC		Nfkb1_P25799
P19838/Q04206	S907/S276	NFKB1/RELA	Nuclear factor NF-kappa-B p105 subunit (DNA-binding factor KBF1) (EBP-1) (Nuclear factor of kappa light polypeptide gene enhancer in B-cells 1) [Cleaved into: Nuclear factor NF-kappa-B p50 subunit]	NFKB1/RELA_S907/S276	pS/T	TTSQAHSLPL(pS)PASTR	Nomination	Phosphorylation triggers processing of p105 to p50		IMAC
P25963	S32	NFKBIA	NF-kappa-B inhibitor alpha (I-kappa-B-alpha) (IkB-alpha) (IkappaBalpha) (Major histocompatibility complex enhancer-binding protein MAD3)	NFKBIA_S32	pS/T	HD(pS)GLDSMK	Nomination	marks protein for degradation along with S36, triggering NFKB activation		IMAC		Nfkbia_Q9Z1E3
P25963	S36	NFKBIA	NF-kappa-B inhibitor alpha (I-kappa-B-alpha) (IkB-alpha) (IkappaBalpha) (Major histocompatibility complex enhancer-binding protein MAD3)	NFKBIA_S36	pS/T	HDSGLD(pS)MK	Nomination	marks protein for degradation along with S32, triggering NFKB activaiton		IMAC		Nfkbia_Q9Z1E3
P25963	Y42	NFKBIA	NF-kappa-B inhibitor alpha (I-kappa-B-alpha) (IkB-alpha) (IkappaBalpha) (Major histocompatibility complex enhancer-binding protein MAD3)	NFKBIA_Y42	pY	DEE(pY)EQMVK	Nomination	alternative way to trigger NFKB activation		ND
P04629	Y680	NTRK1	High affinity nerve growth factor receptor (EC 2.7.10.1) (Neurotrophic tyrosine kinase receptor type 1) (TRK1-transforming tyrosine kinase protein) (Tropomyosin-related kinase A) (Tyrosine kinase receptor) (Tyrosine kinase receptor A) (Trk-A) (gp140trk) (p140-TrkA)	NTRK1_Y680	pY	DIYSTD(pY)YR	Nomination	NTRK1 Activation mark		ND
Q16620/Q16288	Y706/Y709	NTRK2/NTRK3	BDNF/NT-3 growth factors receptor (EC 2.7.10.1) (GP145-TrkB) (Trk-B) (Neurotrophic tyrosine kinase receptor type 2) (TrkB tyrosine kinase) (Tropomyosin-related kinase B)	NTRK2/NTRK3_Y706/Y709	pY	DVYSTD(pY)YR	Nomination	NTRK2/3 activation marks		ND		Ntrk3_Q6VNS1|Ntrk2_P15209
Q9H1E3	S181	NUCKS1	Nuclear ubiquitous casein and cyclin-dependent kinase substrate 1 (P1)	NUCKS1_S181	pS/T	ATVTP(pS)PVK	Experimental		TOP Perturbagen PI3k	IMAC		Nucks1_Q80XU3
Q7Z417	T87	NUFIP2	Nuclear fragile X mental retardation-interacting protein 2 (82 kDa FMRP-interacting protein) (82-FIP) (Cell proliferation-inducing gene 1 protein) (FMRP-interacting protein 2)	NUFIP2_T87	pS/T	HTLQQHQE(pT)PK	Experimental		TOP Perturbagen BRAF	IMAC	enrichment	Nufip2_Q5F2E7
Q13153	S199	PAK1	Serine/threonine-protein kinase PAK 1 (EC 2.7.11.1) (Alpha-PAK) (p21-activated kinase 1) (PAK-1) (p65-PAK)	PAK1_S199	pS/T	(pS)VYTRSVIEPLPVTPTR	Nomination	PAK1 activation mark		IMAC		Pak1_O88643
Q8WX93	S893	PALLD	Palladin (SIH002) (Sarcoma antigen NY-SAR-77)	PALLD_S893	pS/T	IA(pS)DEEIQGTK	Experimental		TOP Perturbagen PI3k	IMAC		Palld_Q9ET54
Q86U86	S948	PBRM1	Protein polybromo-1 (hPB1) (BRG1-associated factor 180) (BAF180) (Polybromo-1D)	PBRM1_S948	pS/T	TY(pS)QD(Cam)SFK	Experimental		Mertins et al, MCP, 2014	IMAC		Pbrm1_1_Q8BSQ9
P16234	Y1018	PDGFRA	Platelet-derived growth factor receptor alpha (PDGF-R-alpha) (PDGFR-alpha) (EC 2.7.10.1) (Alpha platelet-derived growth factor receptor) (Alpha-type platelet-derived growth factor receptor) (CD140 antigen-like family member A) (CD140a antigen) (Platelet-derived growth factor alpha receptor) (Platelet-derived growth factor receptor 2) (PDGFR-2) (CD antigen CD140a)	PDGFRA_Y1018	pY	LSADSG(pY)IIPLPDIDPVPEEEDLGK	Nomination	PDGFRA activation mark		ND	enrichment	Pdgfra_P26618
P09619	Y1021	PDGFRB	Platelet-derived growth factor receptor beta (PDGF-R-beta) (PDGFR-beta) (EC 2.7.10.1) (Beta platelet-derived growth factor receptor) (Beta-type platelet-derived growth factor receptor) (CD140 antigen-like family member B) (Platelet-derived growth factor receptor 1) (PDGFR-1) (CD antigen CD140b)	PDGFRB_Y1021	pY	SPLDTSSVLYTAVQPNEGDND(pY)IIPLPDPK	Nomination	PDGFRB activation mark		ND	assay config
P09619	Y751	PDGFRB	Platelet-derived growth factor receptor beta (PDGF-R-beta) (PDGFR-beta) (EC 2.7.10.1) (Beta platelet-derived growth factor receptor) (Beta-type platelet-derived growth factor receptor) (CD140 antigen-like family member B) (Platelet-derived growth factor receptor 1) (PDGFR-1) (CD antigen CD140b)	PDGFRB_Y751	pY	DESVD(pY)VPMLDMK	Nomination	PDGFRB activation mark		ND	enrichment
O15530	S241	PDPK1	3-phosphoinositide-dependent protein kinase 1 (hPDK1) (EC 2.7.11.1)	PDPK1_S241	pS/T	AN(pS)FVGTAQYVSPELLTEK	Nomination	PDPK1 activation mark		IMAC		Pdpk1_Q9Z2A0
Q15121	S104	PEA15	Astrocytic phosphoprotein PEA-15 (15 kDa phosphoprotein enriched in astrocytes) (Phosphoprotein enriched in diabetes) (PED)	PEA15_S104	pS/T	LTRIP(pS)AK	Nomination			IMAC		Pea15_Q62048
P18669	Y26	PGAM1	Phosphoglycerate mutase 1 (EC 5.4.2.11) (EC 5.4.2.4) (BPG-dependent PGAM 1) (Phosphoglycerate mutase isozyme B) (PGAM-B)	PGAM1_Y26	pY	FSGW(pY)DADLSPAGHEEAK	Nomination	Reported to stabilize the active conformation		pY Ab		Pgam1_Q9DBJ1
Q8WWQ0	S1315	PHIP	PH-interacting protein (PHIP) (DDB1- and CUL4-associated factor 14) (IRS-1 PH domain-binding protein) (WD repeat-containing protein 11)	PHIP_S1315	pS/T	AQ(pS)YDIQAWKK	Experimental		Mertins et al, MCP, 2014	IMAC		Phip_Q8VDD9
P27986	Y467	PIK3R1	Phosphatidylinositol 3-kinase regulatory subunit alpha (PI3-kinase regulatory subunit alpha) (PI3K regulatory subunit alpha) (PtdIns-3-kinase regulatory subunit alpha) (Phosphatidylinositol 3-kinase 85 kDa regulatory subunit alpha) (PI3-kinase subunit p85-alpha) (PtdIns-3-kinase regulatory subunit p85-alpha)	PIK3R1_Y467	pY	L(pY)EEYTR	Nomination			pY Ab		Pik3r3_Q64143|Pik3r1_P26450|Pik3r2_O08908
P27986	Y580	PIK3R1	Phosphatidylinositol 3-kinase regulatory subunit alpha (PI3-kinase regulatory subunit alpha) (PI3K regulatory subunit alpha) (PtdIns-3-kinase regulatory subunit alpha) (Phosphatidylinositol 3-kinase 85 kDa regulatory subunit alpha) (PI3-kinase subunit p85-alpha) (PtdIns-3-kinase regulatory subunit p85-alpha)	PIK3R1_Y580	pY	DQ(pY)LMWLTQK	Nomination			pY Ab		Pik3r1_P26450
P27986	Y679	PIK3R1	Phosphatidylinositol 3-kinase regulatory subunit alpha (PI3-kinase regulatory subunit alpha) (PI3K regulatory subunit alpha) (PtdIns-3-kinase regulatory subunit alpha) (Phosphatidylinositol 3-kinase 85 kDa regulatory subunit alpha) (PI3-kinase subunit p85-alpha) (PtdIns-3-kinase regulatory subunit p85-alpha)	PIK3R1_Y679	pY	TATG(pY)GFAEPYNLYSSLK	Experimental		TOP Perturbagen pY	pY Ab		Pik3r1_P26450
Q01970	S1105	PLCB3	1-phosphatidylinositol 4,5-bisphosphate phosphodiesterase beta-3 (EC 3.1.4.11) (Phosphoinositide phospholipase C-beta-3) (Phospholipase C-beta-3) (PLC-beta-3)	PLCB3_S1105	pS/T	HN(pS)ISEAK	Experimental		TOP Perturbagen BRAF	IMAC
P19174	Y783	PLCG1	1-phosphatidylinositol 4,5-bisphosphate phosphodiesterase gamma-1 (EC 3.1.4.11) (PLC-148) (Phosphoinositide phospholipase C-gamma-1) (Phospholipase C-II) (PLC-II) (Phospholipase C-gamma-1) (PLC-gamma-1)	PLCG1_Y783	pY	NPGF(pY)VEANPMPTFK	Nomination	PLCG1 activation mark		IMAC		Plcg1_Q62077
P16885	Y759	PLCG2	1-phosphatidylinositol 4,5-bisphosphate phosphodiesterase gamma-2 (EC 3.1.4.11) (Phosphoinositide phospholipase C-gamma-2) (Phospholipase C-IV) (PLC-IV) (Phospholipase C-gamma-2) (PLC-gamma-2)	PLCG2_Y759	pY	M(pY)VDPSEINPSMPQR	Nomination	PLCG2 activation mark		IMAC		Plcg2_Q8CIH5
P53350	S137	PLK1	Serine/threonine-protein kinase PLK1 (EC 2.7.11.21) (Polo-like kinase 1) (PLK-1) (Serine/threonine-protein kinase 13) (STPK13)	PLK1_S137	pS/T	R(pS)LLELHK	Nomination	May play a role in resumption after DNA damage chkpt		IMAC
P53350	T210	PLK1	Serine/threonine-protein kinase PLK1 (EC 2.7.11.21) (Polo-like kinase 1) (PLK-1) (Serine/threonine-protein kinase 13) (STPK13)	PLK1_T210	pS/T	K(pT)L(Cam)GTPNYIAPEVLSK	Nomination	Enhances catalytic activity of PLK1		IMAC		Plk1_Q07832
Q15173	S46	PPP2R5B	Serine/threonine-protein phosphatase 2A 56 kDa regulatory subunit beta isoform (PP2A B subunit isoform B'-beta) (PP2A B subunit isoform B56-beta) (PP2A B subunit isoform PR61-beta) (PP2A B subunit isoform R5-beta)	PPP2R5B_S46	pS/T	SH(pS)SSQFR	Nomination			IMAC		Ppp2r5b_Q6PD28
Q8TCU6	S1169	PREX1	Phosphatidylinositol 3,4,5-trisphosphate-dependent Rac exchanger 1 protein (P-Rex1) (PtdIns(3,4,5)-dependent Rac exchanger 1)	PREX1_S1169	pS/T	D(pS)YSECNSNR	Nomination			IMAC	enrichment
Q13131	T183	PRKAA1	5'-AMP-activated protein kinase catalytic subunit alpha-1 (AMPK subunit alpha-1) (EC 2.7.11.1) (Acetyl-CoA carboxylase kinase) (ACACA kinase) (EC 2.7.11.27) (Hydroxymethylglutaryl-CoA reductase kinase) (HMGCR kinase) (EC 2.7.11.31) (Tau-protein kinase PRKAA1) (EC 2.7.11.26)	PRKAA1_T183	pS/T	IADFGLSNMMSDGEFLR(pT)S(Cam)GSPNYAAPEVISGR	Nomination	Measure of AMPK activity		IMAC		Prkaa2_Q8BRK8|Prkaa1_Q5EG47
P17612/P22694/P22612	T198/T198/T198	PRKACA/PRKACB/PRKACG	cAMP-dependent protein kinase catalytic subunit alpha (PKA C-alpha) (EC 2.7.11.11)	PRKACA/PRKACB/PRKACG_T198/T198/T198	pS/T	TW(pT)L(Cam)GTPEYLAPEIILSK	Nomination	PRKAC activation mark		IMAC		Prkacb_P68181|Prkaca_P05132
P17252	T497	PRKCA	Protein kinase C alpha type (PKC-A) (PKC-alpha) (EC 2.7.11.13)	PRKCA_T497	pS/T	(pT)F(Cam)GTPDYIAPEIIAYQPYGK	Nomination			IMAC		Prkcb_P68404|Prkcg_P63318|Prkca_P20444
P05771-2	S660	PRKCB	Protein kinase C beta type	PRKCB_S660	pS/T	NIDQSEFEGF(pS)FVNSEFLKPEVK	Nomination			IMAC and pY Ab		Prkcb_iso2_P68404-2
P05771-2	T641	PRKCB	Protein kinase C beta type	PRKCB_T641	pS/T	HPPVL(pT)PPDQEVIR	Nomination			IMAC and pY Ab		Prkcb_iso2_P68404-2
P05771	T642	PRKCB	Protein kinase C beta type (PKC-B) (PKC-beta) (EC 2.7.11.13)	PRKCB_T642	pS/T	QPVEL(pT)PTDK	Nomination	Mark of competence for catalytic activity		IMAC		Prkcb_P68404
Q05655	S299	PRKCD	Protein kinase C delta type (EC 2.7.11.13) (Tyrosine-protein kinase PRKCD) (EC 2.7.10.2) (nPKC-delta) [Cleaved into: Protein kinase C delta type regulatory subunit; Protein kinase C delta type catalytic subunit (Sphingosine-dependent protein kinase-1) (SDK1)]	PRKCD_S299	pS/T	LLAEALNQVTQRA(pS)R	Nomination	Autophpsphorylation event		IMAC	enrichment
Q05655	T507	PRKCD	Protein kinase C delta type (EC 2.7.11.13) (Tyrosine-protein kinase PRKCD) (EC 2.7.10.2) (nPKC-delta) [Cleaved into: Protein kinase C delta type regulatory subunit; Protein kinase C delta type catalytic subunit (Sphingosine-dependent protein kinase-1) (SDK1)]	PRKCD_T507	pS/T	AS(pT)F(Cam)GTPDYIAPEILQGLK	Nomination	PRKCD activation mark		IMAC		Prkcd_P28867
Q04759	T538	PRKCQ	Protein kinase C theta type (EC 2.7.11.13) (nPKC-theta)	PRKCQ_T538	pS/T	TN(pT)F(Cam)GTPDYIAPEILLGQK	Nomination	PRKCQ activation mark		IMAC		Prkcq_Q02111
Q05513	T410	PRKCZ	Protein kinase C zeta type (EC 2.7.11.13) (nPKC-zeta)	PRKCZ_T410	pS/T	EGLGPGDTTS(pT)F(Cam)GTPNYIAPEILR	Nomination	Required for full activation		IMAC		Prkcz_Q02956
Q9BZL6	S214	PRKD2	Serine/threonine-protein kinase D2 (EC 2.7.11.13) (nPKC-D2)	PRKD2_S214	pS/T	LGTSE(pS)LP(Cam)TAEELSR	Experimental		Mertins et al, MCP, 2014	IMAC
P78527	T2609	PRKDC	DNA-dependent protein kinase catalytic subunit (DNA-PK catalytic subunit) (DNA-PKcs) (EC 2.7.11.1) (DNPK1) (p460)	PRKDC_T2609	pS/T	STVLTPMFVE(pT)QASQGTLQTR	Nomination	DNAPK activation mark		IMAC and pY Ab
Q13523	S87_S93	PRPF4B	Serine/threonine-protein kinase PRP4 homolog (EC 2.7.11.1) (PRP4 kinase) (PRP4 pre-mRNA-processing factor 4 homolog)	PRPF4B_S87_S93	pS/T	EIIDA(pS)DKEGM(pS)PAK	Experimental		Nusinow et al, Cell, 2020	IMAC	assay config
P60484	Y240	PTEN	Phosphatidylinositol 3,4,5-trisphosphate 3-phosphatase and dual-specificity protein phosphatase PTEN	PTEN_Y240	pY	FM(pY)FEFPQPLPVCGDIK	Nomination			ND
Q05397	Y397	PTK2	Focal adhesion kinase 1 (FADK 1) (EC 2.7.10.2) (Focal adhesion kinase-related nonkinase) (FRNK) (Protein phosphatase 1 regulatory subunit 71) (PPP1R71) (Protein-tyrosine kinase 2) (p125FAK) (pp125FAK)	PTK2_Y397	pY	THAVSVSETDD(pY)AEIIDEEDTYTMPSTR	Nomination	FAK autophosphorylation site		IMAC and pY Ab		Ptk2_P34152|Ptk2_iso4_P34152-4
Q05397	Y576	PTK2	Focal adhesion kinase 1 (FADK 1) (EC 2.7.10.2) (Focal adhesion kinase-related nonkinase) (FRNK) (Protein phosphatase 1 regulatory subunit 71) (PPP1R71) (Protein-tyrosine kinase 2) (p125FAK) (pp125FAK)	PTK2_Y576	pY	YMEDST(pY)YK	Nomination	SRC phosphorylation site		pY Ab		Ptk2_P34152|Ptk2_iso2_P34152-2
Q05397	Y925	PTK2	Focal adhesion kinase 1 (FADK 1) (EC 2.7.10.2) (Focal adhesion kinase-related nonkinase) (FRNK) (Protein phosphatase 1 regulatory subunit 71) (PPP1R71) (Protein-tyrosine kinase 2) (p125FAK) (pp125FAK)	PTK2_Y925	pY	V(pY)ENVTGLVK	Nomination	Important for GRB2 interaction		pY Ab		Ptk2_P34152|Ptk2_iso2_P34152-2
Q06124	Y279	PTPN11	Tyrosine-protein phosphatase non-receptor type 11 (EC 3.1.3.48) (Protein-tyrosine phosphatase 1D) (PTP-1D) (Protein-tyrosine phosphatase 2C) (PTP-2C) (SH-PTP2) (SHP-2) (Shp2) (SH-PTP3)	PTPN11_Y279	pY	(pY)KNILPFDHTR	Nomination			pY Ab		Ptpn11_P35235
Q06124	Y542	PTPN11	Tyrosine-protein phosphatase non-receptor type 11 (EC 3.1.3.48) (Protein-tyrosine phosphatase 1D) (PTP-1D) (Protein-tyrosine phosphatase 2C) (PTP-2C) (SH-PTP2) (SHP-2) (Shp2) (SH-PTP3)	PTPN11_Y542	pY	GHE(pY)TNIK	Nomination			IMAC and pY Ab		Ptpn11_P35235
Q06124	Y580	PTPN11	Tyrosine-protein phosphatase non-receptor type 11 (EC 3.1.3.48) (Protein-tyrosine phosphatase 1D) (PTP-1D) (Protein-tyrosine phosphatase 2C) (PTP-2C) (SH-PTP2) (SHP-2) (Shp2) (SH-PTP3)	PTPN11_Y580	pY	V(pY)ENVGLMQQQK	Nomination			IMAC
Q06124	Y62	PTPN11	Tyrosine-protein phosphatase non-receptor type 11 (EC 3.1.3.48) (Protein-tyrosine phosphatase 1D) (PTP-1D) (Protein-tyrosine phosphatase 2C) (PTP-2C) (SH-PTP2) (SHP-2) (Shp2) (SH-PTP3)	PTPN11_Y62	pY	IQNTGD(pY)YDLYGGEK	Nomination			pY Ab		Ptpn11_P35235
Q96QR8	S298	PURB	Transcriptional activator protein Pur-beta (Purine-rich element-binding protein B)	PURB_S298	pS/T	RGGGSGGGEE(pS)EGEEVDED	Experimental		Nusinow et al, Cell, 2020	IMAC	enrichment
Q15907	Y8y	RAB11B	Ras-related protein Rab-11B (GTP-binding protein YPT3)	RAB11B_Y8	pY	GTRDDE(pY)DYLFK	Experimental		TOP Perturbagen pY	pY Ab		Rab11a_P62492|Rab11b_P46638
P04049	S259	RAF1	RAF proto-oncogene serine/threonine-protein kinase (EC 2.7.11.1) (Proto-oncogene c-RAF) (cRaf) (Raf-1)	RAF1_S259	pS/T	ST(pS)TPNVHMVSTTLPVDSR	Nomination	Inhibitory site on RAF1		IMAC
P04049	S289_S301	RAF1	RAF proto-oncogene serine/threonine-protein kinase (EC 2.7.11.1) (Proto-oncogene c-RAF) (cRaf) (Raf-1)	RAF1_S289_S301	pS/T	SHSESA(pS)PSALSSSPNNL(pS)PTGWSQPK	Nomination	Inhibitory site on RAF1		IMAC		Raf1_Q99N57
P04049	S296_S301	RAF1	RAF proto-oncogene serine/threonine-protein kinase (EC 2.7.11.1) (Proto-oncogene c-RAF) (cRaf) (Raf-1)	RAF1_S296_S301	pS/T	SHSESASPSALSS(pS)PNNL(pS)PTGWSQPK	Nomination	Inhibitory site on RAF1		IMAC		Raf1_Q99N57
P04049	S301	RAF1	RAF proto-oncogene serine/threonine-protein kinase (EC 2.7.11.1) (Proto-oncogene c-RAF) (cRaf) (Raf-1)	RAF1_S301	pS/T	SHSESASPSALSSSPNNL(pS)PTGWSQPK	Nomination	Inhibitory site on RAF1		IMAC		Raf1_Q99N57
P04049	S338	RAF1	RAF proto-oncogene serine/threonine-protein kinase (EC 2.7.11.1) (Proto-oncogene c-RAF) (cRaf) (Raf-1)	RAF1_S338	pS/T	GQRD(pS)SYYWEIEASEVMLSTR	Nomination	RAF1 activation mark		IMAC		Raf1_Q99N57
P04049	S359	RAF1	RAF proto-oncogene serine/threonine-protein kinase (EC 2.7.11.1) (Proto-oncogene c-RAF) (cRaf) (Raf-1)	RAF1_S359	pS/T	IGSG(pS)FGTVYK	Nomination			ND
P04049	S43	RAF1	RAF proto-oncogene serine/threonine-protein kinase (EC 2.7.11.1) (Proto-oncogene c-RAF) (cRaf) (Raf-1)	RAF1_S43	pS/T	A(pS)DDGKLTDPSK	Nomination	Inhibitory site on RAF1		IMAC
P04049	S471	RAF1	RAF proto-oncogene serine/threonine-protein kinase (EC 2.7.11.1) (Proto-oncogene c-RAF) (cRaf) (Raf-1)	RAF1_S471	pS/T	(pS)NNIFLHEGLTVK	Nomination	RAF1 activation mark		IMAC
P04049	S494	RAF1	RAF proto-oncogene serine/threonine-protein kinase (EC 2.7.11.1) (Proto-oncogene c-RAF) (cRaf) (Raf-1)	RAF1_S494	pS/T	(pS)RWSGSQQVEQPTGSVLWMAPEVIR	Nomination	RAF1 activation mark		IMAC		Raf1_Q99N57
P04049	Y341	RAF1	RAF proto-oncogene serine/threonine-protein kinase (EC 2.7.11.1) (Proto-oncogene c-RAF) (cRaf) (Raf-1)	RAF1_Y341	pY	DSSY(pY)WEIEASEVMLSTR	Nomination	RAF1 activation mark		ND	assay config	Raf1_Q99N57
P04049/P10398	S621/S582	RAF1/ARAF	RAF proto-oncogene serine/threonine-protein kinase (EC 2.7.11.1) (Proto-oncogene c-RAF) (cRaf) (Raf-1)	RAF1/ARAF_S621/S582	pS/T	SA(pS)EPSLHR	Nomination	RAF1 activation mark		IMAC		Araf_P04627|Raf1_Q99N57
P06400	S249	RB1	Retinoblastoma-associated protein (p105-Rb) (p110-RB1) (pRb) (Rb) (pp110)	RB1_S249	pS/T	TAVIPING(pS)PR	Nomination	N-terminal event		IMAC
P06400	S780	RB1	Retinoblastoma-associated protein (p105-Rb) (p110-RB1) (pRb) (Rb) (pp110)	RB1_S780	pS/T	TNILQYASTRPPTL(pS)PIPHIPR	Nomination	Triggers reduced E2F binding		IMAC		Rb1_P13405
P06400	S807	RB1	Retinoblastoma-associated protein (p105-Rb) (p110-RB1) (pRb) (Rb) (pp110)	RB1_S807	pS/T	IPGGNIYI(pS)PLK	Nomination			IMAC		Rb1_P13405
Q15291	S350	RBBP5	Retinoblastoma-binding protein 5 (RBBP-5) (Retinoblastoma-binding protein RBQ-3)	RBBP5_S350	pS/T	ELDENVEYEERE(pS)EFDIEDEDK	Nomination	RBBP5 phosphorylation controls histone H3K4 methylation by KMT2 enzymes		IMAC	assay config	Rbbp5_Q8BX09
Q14498	S117	RBM39	RNA-binding protein 39 (CAPER alpha) (CAPERalpha) (Hepatocellular carcinoma protein 1) (RNA-binding motif protein 39) (RNA-binding region-containing protein 2) (Splicing factor HCC1)	RBM39_S117	pS/T	IGLPH(pS)IK	Experimental		Nusinow et al, Cell, 2020	IMAC		Rbm39_Q8VH51
Q9Y580	S136	RBM7	RNA-binding protein 7 (RNA-binding motif protein 7)	RBM7_S136	pS/T	SF(pS)SPENFQR	Experimental		Mertins et al, MCP, 2014	IMAC
Q04206	S311	RELA	Transcription factor p65 (Nuclear factor NF-kappa-B p65 subunit) (Nuclear factor of kappa light polypeptide gene enhancer in B-cells 3)	RELA_S311	pS/T	TYETFK(pS)IMKK	Nomination	Phosphorylation at Ser-311 disrupts the interaction with EHMT1 and relieves the repression of target genes		IMAC		Rela_Q04207
P07949	Y905	RET	Proto-oncogene tyrosine-protein kinase receptor Ret (EC 2.7.10.1) (Cadherin family member 12) (Proto-oncogene c-Ret) [Cleaved into: Soluble RET kinase fragment; Extracellular cell-membrane anchored RET cadherin 120 kDa fragment]	RET_Y905	pY	DVYEEDS(pY)VK	Nomination	Autocatalytic site		ND
P61586	Y34	RHOA	Transforming protein RhoA (EC 3.6.5.2) (Rho cDNA clone 12) (h12)	RHOA_Y34	pY	DQFPEV(pY)VPTVFENYVADIEVDGK	Nomination	modulated by radiation in Cell Signaling data		ND	assay config
Q6R327	S1302	RICTOR	Rapamycin-insensitive companion of mTOR	RICTOR_S1302	pS/T	AQ(pS)LKAPSIATIK	Nomination			IMAC		Rictor_Q6QI06
Q6R327	T1135	RICTOR	Rapamycin-insensitive companion of mTOR	RICTOR_T1135	pS/T	TL(pT)EPSVDFNHSDDFTPISTVQK	Nomination	reported S6K site that regulates TORC2 activity		IMAC
Q13546	S161	RIPK1	Receptor-interacting serine/threonine-protein kinase 1 (EC 2.7.11.1) (Cell death protein RIP) (Receptor-interacting protein 1) (RIP-1)	RIPK1_S161	pS/T	IADLGLA(pS)FK	Nomination	Autocatalytic site that influences necroptosis complex formation		IMAC
Q13546	S320	RIPK1	Receptor-interacting serine/threonine-protein kinase 1 (EC 2.7.11.1) (Cell death protein RIP) (Receptor-interacting protein 1) (RIP-1)	RIPK1_S320	pS/T	MQ(pS)LQLD(Cam)VAVPSSR	Nomination	Reported to positively regulate RIPK3 interactions		IMAC
P08922	Y2274	ROS1	Proto-oncogene tyrosine-protein kinase ROS (EC 2.7.10.1) (Proto-oncogene c-Ros) (Proto-oncogene c-Ros-1) (Receptor tyrosine kinase c-ros oncogene 1) (c-Ros receptor tyrosine kinase)	ROS1_Y2274	pY	EGLN(pY)MVLATECGQGEEK	Nomination	Stimulates kinase activity; recruits PTPN11		ND
P42677	S78	RPS27	40S ribosomal protein S27 (Metallopan-stimulin 1) (MPS-1) (Small ribosomal subunit protein eS27)	RPS27_S78	pS/T	LTEG(Cam)(pS)FR	Experimental		Nusinow et al, Cell, 2020	IMAC		Rps27_Q6ZWU9|Rps27l_Q6ZWY3
P62753	S235	RPS6	40S ribosomal protein S6 (Phosphoprotein NP33) (Small ribosomal subunit protein eS6)	RPS6_S235	pS/T	RRL(pS)SLR	Nomination	S6K site that positively regulates preinitation complex assembly		IMAC		Rps6_P62754|Polh_Q9JJN0
P62753	S235	RPS6	40S ribosomal protein S6 (Phosphoprotein NP33) (Small ribosomal subunit protein eS6)	RPS6_S235	pS/T	L(pS)SLRASTSK	Nomination	S6K site that positively regulates preinitation complex assembly		IMAC		Rps6_P62754
P62753	S236	RPS6	40S ribosomal protein S6 (Phosphoprotein NP33) (Small ribosomal subunit protein eS6)	RPS6_S236	pS/T	LS(pS)LRASTSK	Nomination	S6K site that positively regulates preinitation complex assembly		IMAC		Rps6_P62754
P62753	S244	RPS6	40S ribosomal protein S6 (Phosphoprotein NP33) (Small ribosomal subunit protein eS6)	RPS6_S240	pS/T	LSSLRA(pS)TSK	Nomination			IMAC		Rps6_P62754
Q15418	S363	RPS6KA1	Ribosomal protein S6 kinase alpha-1	RPS6KA1_S363	pS/T	TPKD(pS)PGIPPSAGAHQLFR	Nomination	RSK1; ERK readout		IMAC
Q15418	S380	RPS6KA1	Ribosomal protein S6 kinase alpha-1	RPS6KA1_S380	pS/T	GF(pS)FVATGLMEDDGKPR	Nomination	RSK1 activation mark		IMAC		Rps6ka1_P18653
Q15418	T359_S363	RPS6KA1	Ribosomal protein S6 kinase alpha-1	RPS6KA1_T359_S363	pS/T	(pT)PKD(pS)PGIPPSAGAHQLFR	Nomination	RSK1; ERK readout		IMAC
Q15418	T573	RPS6KA1	Ribosomal protein S6 kinase alpha-1	RPS6KA1_T573	pS/T	AENGLLM(pT)P(Cam)YTANFVAPEVLKR	Nomination	RSK1; ERK readout		IMAC		Rps6ka1_P18653|Rps6ka2_Q9WUT3|Rps6ka3_P18654
Q15349	S360	RPS6KA2	Ribosomal protein S6 kinase alpha-2 (S6K-alpha-2) (EC 2.7.11.1) (90 kDa ribosomal protein S6 kinase 2) (p90-RSK 2) (p90RSK2) (MAP kinase-activated protein kinase 1c) (MAPK-activated protein kinase 1c) (MAPKAP kinase 1c) (MAPKAPK-1c) (Ribosomal S6 kinase 3) (RSK-3) (pp90RSK3)	RPS6KA2_S360	pS/T	TPTD(pS)PGVPPSANAHHLFR	Nomination	RSK3; ERK readout		ND		Rps6ka2_Q9WUT3
P51812	S369	RPS6KA3	Ribosomal protein S6 kinase alpha-3 (S6K-alpha-3) (EC 2.7.11.1) (90 kDa ribosomal protein S6 kinase 3) (p90-RSK 3) (p90RSK3) (Insulin-stimulated protein kinase 1) (ISPK-1) (MAP kinase-activated protein kinase 1b) (MAPK-activated protein kinase 1b) (MAPKAP kinase 1b) (MAPKAPK-1b) (Ribosomal S6 kinase 2) (RSK-2) (pp90RSK2)	RPS6KA3_S369	pS/T	TPKD(pS)PGIPPSANAHQLFR	Nomination	RSK2; ERK readout		IMAC		Rps6ka3_P18654
P51812	Y488	RPS6KA3	Ribosomal protein S6 kinase alpha-3 (S6K-alpha-3) (EC 2.7.11.1) (90 kDa ribosomal protein S6 kinase 3) (p90-RSK 3) (p90RSK3) (Insulin-stimulated protein kinase 1) (ISPK-1) (MAP kinase-activated protein kinase 1b) (MAPK-activated protein kinase 1b) (MAPKAP kinase 1b) (MAPKAPK-1b) (Ribosomal S6 kinase 2) (RSK-2) (pp90RSK2)	RPS6KA3_Y488	pY	(pY)VYVVTELMK	Nomination			ND		Rps6ka3_P18654
P51812	Y529	RPS6KA3	Ribosomal protein S6 kinase alpha-3 (S6K-alpha-3) (EC 2.7.11.1) (90 kDa ribosomal protein S6 kinase 3) (p90-RSK 3) (p90RSK3) (Insulin-stimulated protein kinase 1) (ISPK-1) (MAP kinase-activated protein kinase 1b) (MAPK-activated protein kinase 1b) (MAPKAP kinase 1b) (MAPKAPK-1b) (Ribosomal S6 kinase 2) (RSK-2) (pp90RSK2)	RPS6KA3_Y529	pY	TVE(pY)LHAQGVVHR	Nomination	RSK2; FGFR3 readout		ND		Rps6ka3_P18654
P23443	T252	RPS6KB1	Ribosomal protein S6 kinase beta-1 (S6K-beta-1) (S6K1) (EC 2.7.11.1) (70 kDa ribosomal protein S6 kinase 1) (P70S6K1) (p70-S6K 1) (Ribosomal protein S6 kinase I) (Serine/threonine-protein kinase 14A) (p70 ribosomal S6 kinase alpha) (p70 S6 kinase alpha) (p70 S6K-alpha) (p70 S6KA)	RPS6KB1_T252	pS/T	ESIHDGTVTH(pT)F(Cam)GTIEYMAPEILMR	Nomination	activation site regulated by PDPK1		IMAC		Rps6kb1_Q8BSK8
P23443	T412	RPS6KB1	Ribosomal protein S6 kinase beta-1 (S6K-beta-1) (S6K1) (EC 2.7.11.1) (70 kDa ribosomal protein S6 kinase 1) (P70S6K1) (p70-S6K 1) (Ribosomal protein S6 kinase I) (Serine/threonine-protein kinase 14A) (p70 ribosomal S6 kinase alpha) (p70 S6 kinase alpha) (p70 S6K-alpha) (p70 S6KA)	RPS6KB1_T412	pS/T	QTPVDSPDDSTLSESANQVFLGF(pT)YVAPSVLESVK	Nomination	activation site regulated by mTORC1		ND		Rps6kb1_Q8BSK8
Q92766	S1475	RREB1	Ras-responsive element-binding protein 1 (RREB-1) (Finger protein in nuclear bodies) (Raf-responsive zinc finger protein LZ321) (Zinc finger motif enhancer-binding protein 1) (Zep-1)	RREB1_S1530	pS/T	LAEETEGP(pS)DGESAAEK	Experimental		Nusinow et al, Cell, 2020	IMAC
Q13435	S289	SF3B2	Splicing factor 3B subunit 2 (Pre-mRNA-splicing factor SF3b 145 kDa subunit) (SF3b145) (Spliceosome-associated protein 145) (SAP 145)	SF3B2_S289	pS/T	QEEMN(pS)QQEEEEMETDAR	Experimental		Nusinow et al, Cell, 2020	IMAC	assay config
Q15464	Y246	SHB	SH2 domain-containing adapter protein B	SHB_Y246	pY	VTIADD(pY)SDPFDAK	Experimental		TOP Perturbagen pY	pY Ab		Shb_Q6PD21
P29353	Y315	SHC1	SHC-transforming protein 1 (SHC-transforming protein 3) (SHC-transforming protein A) (Src homology 2 domain-containing-transforming protein C1) (SH2 domain protein C1)	SHC1_Y315	pY	FKQ(pY)LR	Nomination			pY Ab		Shc1_P98083|Shc1_iso2_P98083-2|Shc1_iso3_P98083-3
P29353	Y349	SHC1	SHC-transforming protein 1 (SHC-transforming protein 3) (SHC-transforming protein A) (Src homology 2 domain-containing-transforming protein C1) (SH2 domain protein C1)	SHC1_Y349	pY	MAGFDGSAWDEEEEEPPDHQ(pY)YNDFPGK	Nomination	Phosphorylated by RTK signaling		IMAC and pY Ab	assay config	Shc1_P98083|Shc1_iso2_P98083-2|Shc1_iso3_P98083-3
P29353	Y427	SHC1	SHC-transforming protein 1 (SHC-transforming protein 3) (SHC-transforming protein A) (Src homology 2 domain-containing-transforming protein C1) (SH2 domain protein C1)	SHC1_Y427	pY	ELFDDPS(pY)VNVQNLDK	Nomination	Phosphorylated by RTK signaling		IMAC
O00193	S147	SMAP	Small acidic protein	SMAP_S147	pS/T	EE(pS)AEELQAAEHPDEVEDPK	Experimental		TOP Perturbagen Melanoma	IMAC
P51532	S1382	SMARCA4	Transcription activator BRG1 (EC 3.6.4.-) (ATP-dependent helicase SMARCA4) (BRG1-associated factor 190A) (BAF190A) (Mitotic growth and transcription activator) (Protein BRG-1) (Protein brahma homolog 1) (SNF2-beta) (SWI/SNF-related matrix-associated actin-dependent regulator of chromatin subfamily A member 4)	SMARCA4_S1382	pS/T	EVDYSD(pS)LTEKQWLK	Experimental		Mertins et al, MCP, 2014	IMAC		Smarca4_Q3TKT4
Q9NTJ3	S595	SMC4	Structural maintenance of chromosomes protein 4 (SMC protein 4) (SMC-4) (Chromosome-associated polypeptide C) (hCAP-C) (XCAP-C homolog)	SMC4_S595	pS/T	SSLAMNR(pS)R	Experimental		TOP Perturbagen FGFR	IMAC
O14543	Y204	SOCS3	Suppressor of cytokine signaling 3 (SOCS-3) (Cytokine-inducible SH2 protein 3) (CIS-3) (STAT-induced STAT inhibitor 3) (SSI-3)	SOCS3_Y204	pY	TVNGHLDS(pY)EK	Nomination			ND		Socs3_O35718
Q07889	S1132	SOS1	Son of sevenless homolog 1 (SOS-1)	SOS1_S1132	pS/T	(pS)ASVSSISLTK	Nomination	Feedback inhibition by Erk. MAPK signaling mark		IMAC
Q07889	S1178	SOS1	Son of sevenless homolog 1 (SOS-1)	SOS1_S1178	pS/T	HLD(pS)PPAIPPR	Nomination	Feedback inhibition by Erk. MAPK signaling mark		IMAC		Sos1_Q62245
O43609	Y53	SPRY1	Protein sprouty homolog 1 (Spry-1)	SPRY1_Y53	pY	GSNE(pY)TEGPSVVK	Nomination	Down-regulated by FGFR inhibitor in perturbagen expt		IMAC and pY Ab
O43597	S167	SPRY2	Protein sprouty homolog 2 (Spry-2)	SPRY2_S167	pS/T	SELKPGELKPL(pS)K	Nomination			IMAC and pY Ab
O43597	Y176	SPRY2	Protein sprouty homolog 2 (Spry-2)	SPRY2_Y176	pY	EDLGLHA(pY)R	Nomination			ND
O43597	Y55	SPRY2	Protein sprouty homolog 2 (Spry-2)	SPRY2_Y55	pY	NTNE(pY)TEGPTVVPR	Nomination			pY Ab		Spry2_Q9QXV8
Q9C004	Y52	SPRY4	Protein sprouty homolog 4 (Spry-4)	SPRY4_Y52	pY	TSHVEND(pY)IDNPSLALTTGPK	Nomination			IMAC and pY Ab
P12931	Y419	SRC	Proto-oncogene tyrosine-protein kinase Src (EC 2.7.10.2) (Proto-oncogene c-Src) (pp60c-src) (p60-Src)	SRC_Y419	pY	LIEDNE(pY)TAR	Nomination	SRC activation mark		IMAC		Src_iso2_F8WI90|Yes1_Q04736|Fyn_P39688|Src_P05480|Lck_P06240
P42224	Y701	STAT1	Signal transducer and activator of transcription 1-alpha/beta (Transcription factor ISGF-3 components p91/p84)	STAT1_Y701	pY	GTG(pY)IK	Nomination	STAT1 activation mark leading to dimerization and nuclear entry		IMAC and pY Ab	enrichment
P40763	S727	STAT3	Signal transducer and activator of transcription 3 (Acute-phase response factor)	STAT3_S727	pS/T	FI(Cam)VTPTT(Cam)SNTIDLPM(pS)PR	Nomination	likely important for dimerization and maximal activity		IMAC		Stat3_P42227
P40763	Y705	STAT3	Signal transducer and activator of transcription 3 (Acute-phase response factor)	STAT3_Y705	pY	Y(Cam)RPESQEHPEADPGSAAP(pY)LK	Nomination	STAT3 activation mark		IMAC		Stat3_P42227|Stat3_iso2_P42227-2
P42229	Y694	STAT5A	Signal transducer and activator of transcription 5A	STAT5A_Y694	pY	AVDG(pY)VKPQIK	Nomination	STAT5A activation mark		IMAC		Stat5a_P42230
Q15831	S428	STK11	Serine/threonine-protein kinase STK11 (EC 2.7.11.1) (Liver kinase B1) (LKB1) (hLKB1) (Renal carcinoma antigen NY-REN-19)	STK11_S428	pS/T	RL(pS)ACK	Nomination	Autocatalytic site indicative of activation		IMAC	enrichment	Stk11_Q9WTK7
Q13188	T384	STK3	Serine/threonine-protein kinase 3 (EC 2.7.11.1) (Mammalian STE20-like protein kinase 2) (MST-2) (STE20-like kinase MST2) (Serine/threonine-protein kinase Krs-1) [Cleaved into: Serine/threonine-protein kinase 3 36kDa subunit (MST2/N); Serine/threonine-protein kinase 3 20kDa subunit (MST2/C)]	STK3_T384	pS/T	NA(pT)SPQVQRPSFMDYFDK	Nomination	Inhibitory site mediated by AKT1		IMAC		Stk3_Q9JI10
Q9UEW8	T231	STK39	STE20/SPS1-related proline-alanine-rich protein kinase (Ste-20-related kinase) (EC 2.7.11.1) (DCHT) (Serine/threonine-protein kinase 39)	STK39_T231	pS/T	(pT)FVGTP(Cam)WMAPEVMEQVR	Nomination	STK39 activation mark		IMAC		Oxsr1_Q6P9R2|Stk39_Q9Z1W9
Q13043	T387	STK4	Serine/threonine-protein kinase 4 (EC 2.7.11.1) (Mammalian STE20-like protein kinase 1) (MST-1) (STE20-like kinase MST1) (Serine/threonine-protein kinase Krs-2) [Cleaved into: Serine/threonine-protein kinase 4 37kDa subunit (MST1/N); Serine/threonine-protein kinase 4 18kDa subunit (MST1/C)]	STK4_T387	pS/T	DE(pT)MQPAKPSFLEYFEQK	Nomination	Inhibitory site mediated by AKT1		IMAC		Stk4_Q9JI11
Q13043	Y433	STK4	Serine/threonine-protein kinase 4 (EC 2.7.11.1) (Mammalian STE20-like protein kinase 1) (MST-1) (STE20-like kinase MST1) (Serine/threonine-protein kinase Krs-2) [Cleaved into: Serine/threonine-protein kinase 4 37kDa subunit (MST1/N); Serine/threonine-protein kinase 4 18kDa subunit (MST1/C)]	STK4_Y433	pY	IPQDGD(pY)EFLK	Nomination	reported ABL1 site, enzymatic activity, induced, protein stabilization		IMAC		Stk4_Q9JI11
P16949	S25	STMN1	Stathmin (Leukemia-associated phosphoprotein p18) (Metablastin) (Oncoprotein 18) (Op18) (Phosphoprotein p19) (pp19) (Prosolin) (Protein Pr22) (pp17)	STMN1_S25	pS/T	ASGQAFELIL(pS)PR	Experimental		Mertins et al, MCP, 2014	IMAC		Stmn1_P54227
Q9UMX1	S346	SUFU	Suppressor of fused homolog (SUFUH)	SUFU_S346	pS/T	D(pS)LESDSSTAIIPHELIR	Nomination	Prevents Ub by SCF complex		IMAC
P43405	Y323	SYK	Tyrosine-protein kinase SYK (EC 2.7.10.2) (Spleen tyrosine kinase) (p72-Syk)	SYK_Y323	pY	QESTVSFNP(pY)EPELAPWAADK	Nomination	SYK activation mark		IMAC and pY Ab
B9EG60	S1091	SYNPO2	Synaptopodin 2	SYNPO2_S1091	pS/T	SL(pS)LPGR	Experimental		Mertins et al, MCP, 2014	IMAC		SYNPO2_iso3_E9Q1U2
Q9GZV5	S89	WWTR1	WW domain-containing transcription regulator protein 1 (Transcriptional coactivator with PDZ-binding motif)	WWDR1_S89	pS/T	SH(pS)SPASLQLGTGAGAAGSPAQQHAHLR	Nomination	TAZ inhibitory site mediated by LATS2		IMAC
Q13428	S272_S279	TCOF1	Treacle protein (Treacher Collins syndrome protein)	TCOF1_S272_S279	pS/T	KPEEESE(pS)SEEGSE(pS)EEEAPAGTR	Experimental		Nusinow et al, Cell, 2020	IMAC	assay config
P21580	S645	TNFAIP3	Tumor necrosis factor alpha-induced protein 3 (TNF alpha-induced protein 3) (EC 2.3.2.-) (EC 3.4.19.12) (OTU domain-containing protein 7C) (Putative DNA-binding protein A20) (Zinc finger protein A20) [Cleaved into: A20p50; A20p37]	TNFAIP3_S645	pS/T	V(pS)PTASR	Nomination		TOP Perturbagen Melanoma	IMAC	enrichment
P04637	S15	TP53	Cellular tumor antigen p53 (Antigen NY-CO-13) (Phosphoprotein p53) (Tumor suppressor p53)	TP53_S15	pS/T	MEEPQSDPSVEPPL(pS)QETFSDLWK	Nomination	TP53 activation mark		IMAC
P04637	S392	TP53	Cellular tumor antigen p53 (Antigen NY-CO-13) (Phosphoprotein p53) (Tumor suppressor p53)	TP53_S392	pS/T	LMFKTEGPD(pS)D	Nomination	TP53 activation mark		IMAC
Q12888	S1778	TP53BP1	TP53-binding protein 1 (53BP1) (p53-binding protein 1) (p53BP1)	TP53BP1_S1778	pS/T	QYTE(pS)QLR	Nomination			IMAC
Q9ULW0	S257	TPX2	Targeting protein for Xklp2 (Differentially expressed in cancerous and non-cancerous lung cells 2) (DIL-2) (Hepatocellular carcinoma-associated antigen 519) (Hepatocellular carcinoma-associated antigen 90) (Protein fls353) (Restricted expression proliferation-associated protein 100) (p100)	TPX2_S257	pS/T	(pS)VDFHFR	Experimental		TOP Perturbagen Melanoma	IMAC
P49815	T1462	TSC2	Tuberin (Tuberous sclerosis 2 protein)	TSC2_T1462	pS/T	GY(pT)ISDSAPSR	Nomination	AKT1 target site that disrupts TSC1/2 interaction		IMAC		Tsc2_Q61037
Q5VTQ0	S120	TTC39B	Tetratricopeptide repeat protein 39B (TPR repeat protein 39B)	TTC39B_S120	pS/T	GA(pS)TVSSSSSTK	Experimental		TOP Perturbagen FGFR	IMAC
Q9Y385	S184	UBE2J1	Ubiquitin-conjugating enzyme E2 J1 (EC 2.3.2.23) (E2 ubiquitin-conjugating enzyme J1) (Non-canonical ubiquitin-conjugating enzyme 1) (NCUBE-1) (Yeast ubiquitin-conjugating enzyme UBC6 homolog E) (HsUBC6e)	UBE2J1_S184	pS/T	QI(pS)FKAEVNSSGK	Experimental		Mertins et al, MCP, 2014	IMAC		Ube2j1_Q9JJZ4
O75385	S758	ULK1	Serine/threonine-protein kinase ULK1 (EC 2.7.11.1) (Autophagy-related protein 1 homolog) (ATG1) (hATG1) (Unc-51-like kinase 1)	ULK1_S758	pS/T	AGGTSSPSPVVFTVG(pS)PPSGSTPPQGPR	Nomination	mark of inactivation, mTOR site		IMAC
Q93009	S18	USP7	Ubiquitin carboxyl-terminal hydrolase 7 (EC 3.4.19.12) (Deubiquitinating enzyme 7) (Herpesvirus-associated ubiquitin-specific protease) (Ubiquitin thioesterase 7) (Ubiquitin-specific-processing protease 7)	USP7_S18	pS/T	AGEQQL(pS)EPEDMEMEAGDTDDPPR	Nomination			IMAC	enrichment	Usp7_Q6A4J8
P15498	Y400	VAV1	Proto-oncogene vav	VAV1_Y400	pY	QITNFQLSIENLDQSLAH(pY)GR	Nomination	Increased by SHP2i treatment		ND
Q14D04	S449	VEPH1	Ventricular zone-expressed PH domain-containing protein homolog 1 (Protein melted)	VEPH1_S449	pS/T	(pS)LAFHTMLTK	Experimental		TOP Perturbagen BRAF	IMAC
P08670	S56	VIM	Vimentin	VIM_S56	pS/T	SLYAS(pS)PGGVYATR	Nomination	Abundant mark in mesenchymal cells		IMAC and pY Ab
P98170	S406	XIAP	E3 ubiquitin-protein ligase XIAP (EC 2.3.2.27) (Baculoviral IAP repeat-containing protein 4) (IAP-like protein) (ILP) (hILP) (Inhibitor of apoptosis protein 3) (IAP-3) (hIAP-3) (hIAP3) (RING-type E3 ubiquitin transferase XIAP) (X-linked inhibitor of apoptosis protein) (X-linked IAP)	XIAP_S406	pS/T	(pS)LEVLVADLVNAQK	Experimental		TOP Perturbagen PI3k	IMAC
P46937	S109	YAP1	Transcriptional coactivator YAP1 (Yes-associated protein 1) (Protein yorkie homolog) (Yes-associated protein YAP65 homolog)	YAP1_S109	pS/T	QA(pS)TDAGTAGALTPQHVR	Nomination	YAP inhibitory site mediated by LATS1 & 2		IMAC		Yap1_P46938
P46937	S127	YAP1	Transcriptional coactivator YAP1 (Yes-associated protein 1) (Protein yorkie homolog) (Yes-associated protein YAP65 homolog)	YAP1_S127	pS/T	AH(pS)SPASLQLGAVSPGTLTPTGVVSGPAATPTAQHLR	Nomination	YAP inhibitory site mediated by LATS1 & 2		IMAC
Q96MU7	S326	YTHDC1	YTH domain-containing protein 1 (Splicing factor YT521) (YT521-B)	YTHDC1_S326	pS/T	SGSSASESYAG(pS)EK	Experimental		Nusinow et al, Cell, 2020	IMAC
P43403	Y493	ZAP70	Tyrosine-protein kinase ZAP-70 (EC 2.7.10.2) (70 kDa zeta-chain associated protein) (Syk-related tyrosine kinase)	ZAP70_Y493	pY	ALGADDSY(pY)TAR	Nomination	Induced after TCR activation		IMAC and pY Ab		Zap70_P43404
Q14966	S383	ZNF638	Zinc finger protein 638 (Cutaneous T-cell lymphoma-associated antigen se33-1) (CTCL-associated antigen se33-1) (Nuclear protein 220) (Zinc finger matrin-like protein)	ZNF638_S383	pS/T	NYQSQADIPIR(pS)PFGIVK	Experimental		TOP Perturbagen BRAF	IMAC
