# Supplementary material for: A highly multiplexed quantitative phosphosite assay for biology and preclinical studies
Source: Mol Syst Biol. 2021 Sep 27;17(9):e10156. doi: 10.15252/msb.202010156 (PMC8474009; doi:10.15252/msb.202010156)
Supplement: Supplementary file 4 — Dataset EV3 [file MSB-17-e10156-s002.xlsx]

## Sheet: EV3
Dataset EV3: List of 10 cell lines used for evalution of the SigPath assay Table includes details about the cell lines and number of peptides quantified in each of them.
Cell line	Lineage	Alteration	# of endogenous phosphopeptides quantified
PC9	Lung	EGFR mutation	117
H3122	Lung	ALK fusion	125
TMD8	B-cell lymphoma		98
Mino	Mantle cell lymphoma	TP53 mutation	105
PC3	prostate		113
OVCAR4	ovarian	TP53 mutation	121
WM266.4	Melanoma	BRAF mutation	89
Mel-juso	Melanoma	NRAS mutation	121
A375	Melanoma	BRAF mutation	113
RT112	bladder	FGFR fusion	116
		Total	143
