# Supplementary material for: A highly multiplexed quantitative phosphosite assay for biology and preclinical studies
Source: Mol Syst Biol. 2021 Sep 27;17(9):e10156. doi: 10.15252/msb.202010156 (PMC8474009; doi:10.15252/msb.202010156)
Supplement: Supplementary file 5 — Dataset EV4 [file MSB-17-e10156-s005.xlsx]

## Sheet: EV4
Dataset EV4: Data table of perturbagen experiment results in H3122 and Ls513 cell lines Table includes all the peptides detected in perturbagen experiments in both cell lines with results of moderated two-sample T-test comparing drug to DMSO at 6hr and 24hr. Peptides are identified by the gene symbol and phosphosite. "Descriptiono of all column headers" sheet contains information about all column…
id	adj.P.Val.H3122_Drug_24hr.over.H3122_DMSO_24hr	adj.P.Val.H3122_Drug_6hr.over.H3122_DMSO_6hr	adj.P.Val.Ls513_Drug_24hr.over.Ls513_DMSO_24hr	adj.P.Val.Ls513_Drug_6hr.over.Ls513_DMSO_6hr	AveExpr.H3122_Drug_24hr.over.H3122_DMSO_24hr	AveExpr.H3122_Drug_6hr.over.H3122_DMSO_6hr	AveExpr.Ls513_Drug_24hr.over.Ls513_DMSO_24hr	AveExpr.Ls513_Drug_6hr.over.Ls513_DMSO_6hr	Log.P.Value.H3122_Drug_24hr.over.H3122_DMSO_24hr	Log.P.Value.H3122_Drug_6hr.over.H3122_DMSO_6hr	Log.P.Value.Ls513_Drug_24hr.over.Ls513_DMSO_24hr	Log.P.Value.Ls513_Drug_6hr.over.Ls513_DMSO_6hr	logFC.H3122_Drug_24hr.over.H3122_DMSO_24hr	logFC.H3122_Drug_6hr.over.H3122_DMSO_6hr	logFC.Ls513_Drug_24hr.over.Ls513_DMSO_24hr	logFC.Ls513_Drug_6hr.over.Ls513_DMSO_6hr	P.Value.H3122_Drug_24hr.over.H3122_DMSO_24hr	P.Value.H3122_Drug_6hr.over.H3122_DMSO_6hr	P.Value.Ls513_Drug_24hr.over.Ls513_DMSO_24hr	P.Value.Ls513_Drug_6hr.over.Ls513_DMSO_6hr	t.H3122_Drug_24hr.over.H3122_DMSO_24hr	t.H3122_Drug_6hr.over.H3122_DMSO_6hr	t.Ls513_Drug_24hr.over.Ls513_DMSO_24hr	t.Ls513_Drug_6hr.over.Ls513_DMSO_6hr	H3122_DMSO24hr_R1	H3122_DMSO24hr_R2	H3122_DMSO6hr_R1	H3122_DMSO6hr_R2	H3122_Drug24hr_R1	H3122_Drug24hr_R2	H3122_Drug6hr_R1	H3122_Drug6hr_R2	Ls513_DMSO24hr_R1	Ls513_DMSO24hr_R2	Ls513_DMSO6hr_R1	Ls513_DMSO6hr_R2	Ls513_Drug24hr_R1	Ls513_Drug24hr_R2	Ls513_Drug6hr_R1	Ls513_Drug6hr_R2	Protein.Name	Peptide.Sequence	Peptide.Modified.Sequence	Enrichment
ABI1_S221	0.0801668	0.704475	0.4946	0.996016	1.15254	0.824555	-2.23619	-1.2051	14.3629	2.41076	4.02656	0.117513	0.89308	0.302116	-0.544091	-0.02065	0.0366194	0.574017	0.39568	0.973304	2.96191	0.603943	-0.940497	-0.0350433	0.842215	0.569783	0.386038	0.960956	1.57555	1.6226	0.91265	1.03858	-1.46474	-2.46355	-0.623932	-1.76562	-1.9885	-3.02797	-0.750009	-1.68084	sp|Q8IZP0|ABI1_HUMAN	LGSQHSPGR	LGS[+80]QHSPGR	IMAC
ABL1_Y393	0.749012	0.696886	0.849603	0.787935	-6.10624	-5.92415	-5.06032	-4.63532	1.82738	2.59143	0.908539	4.80928	0.610569	0.499962	-0.186822	0.543731	0.656542	0.550626	0.811234	0.330424	0.480309	0.646328	-0.253997	1.06923	-7.76415	-5.05889	-5.48681	-6.86145	-4.70651	-6.89539	-5.04931	-6.29903	-5.11779	-4.81604	-4.36587	-5.44851	-4.18968	-6.11779	-4.26257	-4.46435	sp|P00519|ABL1_HUMAN	LMTGDTYTAHAGAK	LMTGDTY[+80]TAHAGAK	pY
ACIN1_S825	0.77336	0.539388	0.524459	0.602298	-1.02055	-3.48864	-1.25335	-1.2625	1.63649	9.92944	3.70249	8.55004	0.387908	-3.14976	-0.540194	1.08143	0.686042	0.101638	0.426335	0.139635	0.434829	-2.07029	-0.875859	1.73115	-0.346481	-2.08253	-2.58727	-1.24025	0.00561557	-1.65881	-3.02915	-7.09789	-0.222801	-1.74371	-2.15714	-1.4493	-1.31905	-1.72786	0.00848689	-1.45206	sp|Q9UKV3|ACINU_HUMAN	KISVVSATK	KIS[+80]VVSATK	IMAC
AKT1S1_T246	0.0335964	0.539388	0.0363868	0.639349	1.83124	1.79279	2.04904	2.81567	19.8425	8.51181	22.9119	7.2533	-1.6702	-1.79577	-1.73262	-0.598467	0.0103693	0.14087	0.0051146	0.188222	-4.27628	-1.79789	-5.17056	-1.50578	3.05179	2.2809	3.08892	2.29243	1.07834	0.913952	-0.358824	2.14864	3.08461	2.7461	3.22999	2.99982	1.22404	1.14143	2.38114	2.65173	sp|Q96B36|AKTS1_HUMAN	LNTSDFQK	LNT[+80]SDFQK	IMAC
ALK_Y1096	0.0114303	0.539388			-1.02853	0.621583	NaN	NaN	31.1147	8.79084			-5.507	-2.57988			0.000773633	0.132104			-8.20849	-1.85107			2.03277	1.41716	2.80391	1.01913	-2.93457	-4.6295	-2.39669	1.05998									sp|Q9UM73|ALK_HUMAN	TSTIMTDYNPNYCFAGK	TSTIMTDYNPNY[+80]C[+57]FAGK	pY
ALK_Y1507	0.0114303	0.539388			2.07698	2.70748	NaN	NaN	32.4391	9.82387			-3.52583	-2.0339			0.000570282	0.104139			-8.82592	-2.04979			4.00842	3.67136	4.42601	3.02285	0.691534	-0.0634092	0.590626	2.79044									sp|Q9UM73|ALK_HUMAN	NKPTSLWNPTYGSWFTEKPTK	NKPTSLWNPTY[+80]GSWFTEKPTK	pY
ANLN_S225	0.0223723	0.604278	0.0388884	0.866193	-1.60461	-0.857176	-3.83405	-1.61296	22.6874	3.93395	22.3878	3.44968	-2.20346	0.586549	-2.80244	-0.636061	0.00538592	0.404208	0.00577054	0.45189	-5.08458	0.916615	-5.01131	-0.818376	-0.47293	-0.532825	-1.76808	-0.532825	-3.18836	-2.22432	-0.841146	-0.286656	-1.74662	-3.11904	-0.478949	-2.11092	-5.21625	-5.25429	-1.25463	-2.60735	sp|Q9NQW6|ANLN_HUMAN	QNSVQEQPGTACLSK	QNS[+80]VQEQPGTAC[+57]LSK	IMAC
APLP2_Y750	0.0227207	0.706584	0.0891188	0.817282	-2.09787	-1.29558	-3.40501	-1.82653	22.1962	2.33247	14.0151	4.58416	-1.66799	-0.296457	-3.79298	0.994034	0.00603081	0.584458	0.0396723	0.348004	-4.9377	-0.58696	-2.92317	1.04733	-1.19133	-1.33643	-1.3629	-0.931811	-2.67669	-3.18705	-1.6707	-1.21692	-0.843733	-2.17332	-1.02826	-3.61883	-3.58208	-7.02093	-1.09326	-1.56576	sp|Q06481|APLP2_HUMAN	MQNHGYENPTYK	MQNHGY[+80]ENPTYK	pY
ATM_S1981	0.858164	0.68458	0.0706128	0.844613	-0.997563	-1.22333	-1.40378	-1.92492	1.11592	2.87731	16.6021	4.31165	-0.104198	-0.335538	1.09594	0.388489	0.773407	0.515548	0.0218672	0.37054	-0.306107	-0.702998	3.47389	0.976453	-0.984217	-0.90671	-1.2109	-0.900234	-0.779918	-1.31941	-1.49167	-1.29053	-1.99137	-1.91213	-2.23718	-2.00115	-0.882571	-0.829049	-1.59466	-1.8667	sp|Q13315|ATM_HUMAN	SLAFEEGSQSTTISSLSEK	SLAFEEGS[+80]QSTTISSLSEK	IMAC
AURKB_T232	0.031673	0.726186	0.134639	0.969148	-2.46147	-1.10021	-3.59239	-1.97446	20.1863	2.18133	11.2164	1.23286	-1.49125	-0.405575	-1.41725	-0.127877	0.00958011	0.605155	0.0755716	0.75286	-4.36873	-0.555723	-2.31555	-0.331349	-1.4489	-1.98279	-0.903198	-0.891643	-3.27369	-3.14051	-2.1565	-0.449493	-2.68316	-3.08436	-1.90239	-1.91866	-3.54793	-5.05409	-2.12281	-1.954	sp|Q96GD4|AURKB_HUMAN	TMCGTLDYLPPEMIEGR	T[+80]MC[+57]GTLDYLPPEMIEGR	IMAC
BAD_S75	0.0220387	0.539388	0.399107	0.125626	1.73668	1.82882	0.231869	-0.268766	23.2901	7.39212	5.43919	21.3701	-1.66988	-1.33932	-0.592541	-1.76896	0.00468803	0.182301	0.285812	0.00729438	-5.26931	-1.58586	-1.21416	-4.18423	2.77121	2.37203	3.1917	1.80525	0.919149	0.884324	0.364236	1.95408	0.578601	0.477677	0.450697	0.78073	0.487589	-0.616392	-0.907522	-1.39897	sp|Q92934|BAD_HUMAN	HSSYPAGTEDDEGMGEEPSPFR	HSS[+80]YPAGTEDDEGMGEEPSPFR	IMAC
BAD_S99	0.160264	0.539388	0.805933	0.969148	-1.57843	-1.5489	-2.15023	-2.17114	10.414	7.05223	1.22665	1.07783	-0.771917	-0.983791	-0.122198	0.113636	0.0909069	0.197141	0.753937	0.780221	-2.15505	-1.50325	-0.333667	0.293321	-0.883901	-1.50103	-0.477342	-1.63666	-1.88364	-2.04513	-2.44851	-1.63308	-1.92741	-2.25085	-2.32049	-2.13543	-1.98279	-2.43987	-2.07279	-2.15586	sp|Q92934|BAD_HUMAN	SAPPNLWAAQR	S[+80]APPNLWAAQR	IMAC
BCL2_S70	0.0190872	0.847837			-3.57108	-2.8215	NaN	NaN	25.138	1.05111			-2.04794	-0.134839			0.00306338	0.785034			-5.86852	-0.288911			-2.25567	-2.83856	-2.69619	-2.81198	-4.54625	-4.64386	-2.80188	-2.97596									sp|P10415|BCL2_HUMAN	TSPLQTPAAPGAAAGPALSPVPPVVHLTLR	TS[+80]PLQTPAAPGAAAGPALSPVPPVVHLTLR	IMAC
BCL2L11_S77	0.0576198	0.539388	0.40316	0.589741	-6.0307	-6.40093	-7.6386	-7.6728	16.2287	7.04414	5.25862	9.43256	-1.23427	-2.07009	-0.883544	-1.28439	0.0238304	0.197509	0.297947	0.113958	-3.37911	-1.5202	-1.18401	-1.89098	-5.16877	-5.65836	-4.01392	-6.71786	-6.87832	-6.41735	-8.76415	-6.1078	-6.6295	-7.76415	-6.79586	-7.26534	-7.26534	-8.89539	-7.42973	-9.20025	sp|O43521|B2L11_HUMAN	SPLFIFMR	S[+80]PLFIFMR	IMAC
BRAF_S446	0.924252	0.543025	0.662808	0.694115	2.35005	2.22619	1.97293	2.45383	0.506002	5.65473	2.32224	5.97347	0.0533019	-0.608898	-0.241704	0.493784	0.89002	0.271974	0.585836	0.252728	0.146432	-1.24499	-0.587297	1.28018	2.5853	2.0615	2.75399	2.30728	2.58268	2.17073	2.0263	1.81717	2.37429	1.81328	2.20032	2.21357	2.13001	1.57415	2.78258	2.61887	sp|P15056|BRAF_HUMAN	RDSSDDWEIPDGQITVGQR	RDS[+80]SDDWEIPDGQITVGQR	IMAC
BRAF_T401	0.721018	0.604278	0.493799	0.969148	-2.37955	-1.3114	-1.39871	-0.723514	2.1169	3.90852	4.06877	1.20884	-0.261606	-0.844326	-0.817872	-0.207044	0.614201	0.406582	0.391853	0.757035	-0.541678	-0.918222	-0.951635	-0.325511	-2.37782	-2.11967	0.222681	-2.00115	-1.94731	-3.07339	-1.32916	-2.13797	-0.00868224	-1.97087	-0.224317	-1.01567	-1.16521	-2.45008	-0.0917251	-1.56235	sp|P15056|BRAF_HUMAN	GDGGSTTGLSATPPASLPGSLTNVK	GDGGSTTGLS[+80]ATPPASLPGSLTNVK	IMAC
BRCA1_S753	0.0381757	0.704475	0.050128	0.969148	-2.93023	-1.68656	-4.0104	-3.17668	19.1172	2.4405	19.3792	0.814236	-2.09468	-0.34864	-1.48434	0.13986	0.0122539	0.570099	0.0115367	0.829042	-4.08555	-0.610366	-4.16527	0.226635	-2.03505	-1.73073	-1.84529	-1.17919	-4.59074	-3.36438	-2.25223	-1.46953	-3.51787	-3.01859	-3.9885	-2.50471	-4.73312	-4.77201	-3.39441	-2.81909	sp|P38398|BRCA1_HUMAN	DLMLSGER	DLMLS[+80]GER	IMAC
BUB1_S596	0.0114303	0.539388	0.0363868	0.969148	-3.15615	-1.94199	-2.39959	-1.16514	33.2722	6.20161	25.3317	1.77255	-2.85977	-0.72804	-1.93647	-0.179633	0.000470735	0.239794	0.00292975	0.664883	-9.23561	-1.34655	-5.9577	-0.457878	-1.66566	-1.78687	-1.19297	-1.96297	-4.74855	-4.42353	-2.49736	-2.11466	-1.35513	-1.50758	-1.13701	-1.01363	-3.26812	-3.46753	-1.12532	-1.38458	sp|O43683|BUB1_HUMAN	SPGDFTSAAQLASTPFHK	S[+80]PGDFTSAAQLASTPFHK	IMAC
CAMSAP2_S1268	0.419713	0.629765	0.868717	0.247026	-0.974009	-1.18382	-3.22311	-3.89008	5.14681	3.61118	0.724762	16.8365	0.552781	0.568674	0.0844397	-1.63642	0.305717	0.435393	0.846299	0.0207183	1.15762	0.852664	0.205564	-3.23328	-0.810207	-1.69059	-2.01683	-0.919479	-0.339345	-1.05589	-1.38911	-0.409853	-2.97596	-3.5547	-2.53199	-3.61176	-3.44693	-2.91485	-4.77992	-4.63666	sp|Q08AD1|CAMP2_HUMAN	SIHRDHIESPK	S[+80]IHRDHIESPK	IMAC
CDC20_S41	0.0114303	0.543025	0.0363868	0.969148	-0.85707	0.96576	-3.647	-1.47757	31.2231	5.46195	27.1207	1.87986	-2.86009	-0.584016	-2.25702	-0.288742	0.000754555	0.284318	0.00194059	0.648655	-8.25754	-1.20896	-6.59993	-0.482092	0.861082	0.284869	1.39917	1.11636	-2.30472	-2.26951	0.508834	0.838669	-2.43051	-2.60647	-0.788614	-1.87779	-4.9568	-4.59423	-1.09573	-2.14816	sp|Q12834|CDC20_HUMAN	EAAGPAPSPMR	EAAGPAPS[+80]PMR	IMAC
CDK1_T161	0.0157588	0.543025	0.0970672	0.694115	0.684553	1.51249	1.18756	2.13615	26.2205	5.28797	13.3994	6.00699	-1.93904	-0.584796	-0.888246	0.665141	0.00238755	0.29594	0.0457155	0.250785	-6.24422	-1.17632	-2.76134	1.28616	1.47773	1.83042	1.72744	1.88233	-0.27073	-0.299205	0.949199	1.49098	1.52927	1.73409	1.46999	2.13718	0.721591	0.76528	2.00418	2.93327	sp|P06493|CDK1_HUMAN	VYTHEVVTLWYR	VYT[+80]HEVVTLWYR	IMAC
CDK1_Y15	0.0114303	0.543025	0.0340574	0.976874	6.237	7.80283	5.82154	7.23324	34.4459	5.34259	31.0227	0.482046	-3.20975	-0.569188	-2.73737	-0.0646187	0.000359261	0.292241	0.000790183	0.894943	-9.84242	-1.18658	-8.20915	-0.138396	7.98347	7.70029	8.28233	7.89252	4.44998	4.81427	7.47828	7.55819	7.35737	7.02307	7.65822	6.87288	4.45481	4.4509	7.39953	7.00233	sp|P06493|CDK1_HUMAN	IGEGTYGVVYK	IGEGTY[+80]GVVYK	pY
CFAP97_S218	0.423424	0.539388			-4.89588	-4.40031	NaN	NaN	5.07193	16.0906			-0.988478	-1.62186			0.311033	0.0246001			-1.15814	-3.26778			-5.54625	-3.25705	-3.34227	-3.8365	-5.3629	-5.41735	-5.08314	-5.33935									sp|Q9P2B7|CFA97_HUMAN	KHVSGITLLSPK	KHVSGITLLS[+80]PK	IMAC
CRK_Y251	0.0295285	0.539388	0.619862	0.602298	-4.54468	-4.43602	-5.3786	-5.22951	20.6718	7.1938	2.70932	8.42319	-1.383	-1.2353	0.475079	-1.56927	0.0085669	0.190818	0.535881	0.143774	-4.50163	-1.54844	0.6724	-1.76872	-3.86986	-3.8365	-3.25291	-4.38383	-5.39897	-5.07339	-5.84477	-4.26257	-5.56661	-5.66566	-3.79186	-5.09789	-4.21357	-6.06854	-4.9885	-7.03978	sp|P46108|CRK_HUMAN	RVPNAYDK	RVPNAY[+80]DK	pY
CTNNB1_S552	0.117849	0.68458	0.586804	0.969148	5.74516	5.86672	5.24827	5.47778	12.0877	2.89997	2.97987	1.15305	-0.737161	-0.358405	-0.249803	0.121081	0.0618345	0.512865	0.503516	0.766823	-2.48647	-0.707722	-0.72794	0.311876	6.00521	6.22228	6.15503	5.93681	5.35106	5.4021	5.38882	5.98621	5.44292	5.30342	5.30768	5.5268	5.31709	4.92964	5.53515	5.54149	sp|P35222|CTNB1_HUMAN	RTSMGGTQQQFVEGVR	RTS[+80]MGGTQQQFVEGVR	IMAC
DDI2_S194	0.0878318	0.543025	0.0846701	0.0413291	-4.69796	-4.7636	-3.30605	-3.30173	13.8505	5.81224	14.9817	28.7511	-2.63195	-1.26773	-1.33554	-3.0322	0.0412051	0.262287	0.0317565	0.0013332	-2.96399	-1.28726	-3.10344	-6.07136	-2.736	-4.02797	-3.32049	-4.93898	-7.02093	-5.00694	-6.40507	-4.38987	-2.68409	-2.59248	-2.22972	-1.34154	-3.53952	-4.40813	-5.10284	-4.53282	sp|Q5TDH0|DDI2_HUMAN	IRLFSADPFDLEAQAK	IRLFS[+80]ADPFDLEAQAK	IMAC
DOCK5_S1756	0.0156633	0.539388			0.0546622	0.763418	NaN	NaN	26.7221	9.07579			-2.23805	-1.20126			0.00212711	0.123715			-6.42493	-1.87528			1.3048	1.04257	1.71396	1.01414	-1.32735	-0.80138	-0.418504	0.744075									sp|Q9H7D0|DOCK5_HUMAN	APEPDLMSPTRK	APEPDLMS[+80]PTRK	IMAC
DYRK2_Y382	0.869086	0.543025	0.0846701	0.969148	1.59229	1.5133	1.75695	1.97729	0.919425	5.16358	14.7304	1.60855	-0.077289	-0.540102	-0.965168	-0.166791	0.809203	0.304538	0.0336477	0.690471	-0.256313	-1.15291	-3.04791	-0.420307	1.75984	1.50203	1.89356	1.67315	1.60383	1.50345	1.29437	1.19213	2.21639	2.26267	2.20714	1.91422	1.33268	1.21605	1.98758	1.80021	sp|Q92630|DYRK2_HUMAN	VYTYIQSR	VYTY[+80]IQSR	pY
EGFR_Y1110			0.948784	0.856342	NaN	NaN	-7.13227	-6.10527			0.256437	3.95847			0.0730569	1.41607			0.942663	0.401933			0.0762354	0.925006									-5.84477	-8.49282	-4.70275	-8.92387	-7.17919	-7.01229	-4.67669	-6.11779	sp|P00533|EGFR_HUMAN	RPAGSVQNPVYHNQPLNPAPSR	RPAGSVQNPVY[+80]HNQPLNPAPSR	pY
EGFR_Y1172	0.0539484	0.604278	0.534672	0.639349	-1.00044	-0.540572	-0.979962	-0.847489	16.5799	3.96727	3.55034	7.25993	1.44012	-0.505031	-0.282267	0.782111	0.021979	0.401119	0.441536	0.187935	3.46083	-0.923162	-0.845183	1.50693	-1.60296	-1.83805	0.13606	-0.712173	-0.712882	0.152119	-0.647467	-0.938708	-0.669556	-1.0081	-0.758282	-1.71881	-1.11404	-1.12816	-0.137648	-0.775219	sp|P00533|EGFR_HUMAN	GSHQISLDNPDYQQDFFPK	GSHQISLDNPDY[+80]QQDFFPK	pY
EGFR_Y1197	0.693394	0.543025	0.565335	0.969148	-3.15366	-2.45838	-2.39689	-2.1567	2.38201	5.12211	3.20754	1.93267	-0.233351	-0.691565	-0.448723	0.264817	0.577829	0.307461	0.4778	0.640815	-0.600153	-1.14508	-0.775187	0.493904	-2.91812	-3.15586	-1.54204	-2.68316	-2.89862	-3.64205	-2.63576	-2.97256	-2.14944	-2.19562	-1.73552	-2.8427	-1.90023	-3.34227	-2.29761	-1.75098	sp|P00533|EGFR_HUMAN	GSTAENAEYLR	GSTAENAEY[+80]LR	pY
EIF2A_S506	0.375333	0.782163	0.050128	0.969148	3.78704	3.8596	3.55184	4.19954	5.74642	1.63929	19.4303	1.02128	-0.374149	-0.206419	-1.39994	0.109668	0.266292	0.6856	0.0114018	0.790445	-1.27165	-0.431054	-4.17874	0.27924	4.05201	3.89622	3.89305	4.03256	3.65857	3.54137	3.57503	3.93774	4.42526	4.07835	4.00586	4.28356	2.8641	2.83964	4.3015	4.20725	sp|Q9BY44|EIF2A_HUMAN	SDKSPDLAPTPAPQSTPR	SDKS[+80]PDLAPTPAPQSTPR	IMAC
EIF2A_T518	0.0206167	0.539388	0.22356	0.639349	-5.22493	-3.61964	-7.06431	-5.9368	24.5481	10.3295	8.63215	7.53466	-1.941	-1.1653	-2.68525	-0.654014	0.00350908	0.0926945	0.13702	0.176414	-5.67164	-2.10884	-1.82684	-1.55485	-3.97937	-4.52949	-2.65199	-3.42198	-6.23243	-6.15843	-4.46116	-3.94342	-5.37482	-6.06854	-5.84477	-5.37482	-10.4804	-6.33352	-6.09789	-6.42973	sp|Q9BY44|EIF2A_HUMAN	SPDLAPTPAPQSTPR	SPDLAPTPAPQST[+80]PR	IMAC
EIF4EBP1_S65	0.0396019	0.539388	0.0363868	0.639349	2.22842	2.30224	3.29349	4.12128	18.794	7.28827	23.0114	7.03352	-1.63022	-1.48543	-1.71717	-0.600789	0.0132006	0.186712	0.0049987	0.197992	-4.0024	-1.56626	-5.20124	-1.46735	3.44721	2.63986	3.4297	2.66022	1.56125	1.26538	0.389457	2.7296	4.24528	4.05888	4.32175	4.52159	2.55503	2.31478	3.60252	4.03925	sp|Q13541|4EBP1_HUMAN	FLMECRNSPVTK	FLMEC[+57]RNS[+80]PVTK	IMAC
EIF4EBP1_T37_T46	0.0503358	0.539388	0.0706128	0.969148	3.03096	3.65435	3.81686	4.83789	17.4421	9.48586	16.6296	0.854875	-1.05343	-1.65032	-1.50483	-0.0989453	0.0180215	0.112568	0.021729	0.82132	-3.66613	-1.9844	-3.48038	-0.237095	3.53649	3.57885	5.44291	3.51612	2.48998	2.51851	2.45854	3.19985	4.98929	4.14926	5.15145	4.62327	3.19922	2.92968	4.86272	4.71411	sp|Q13541|4EBP1_HUMAN	VVLGDGVQLPPGDYSTTPGGTLFSTTPGGTR	VVLGDGVQLPPGDYSTT[+80]PGGTLFSTT[+80]PGGTR	IMAC
EML4_T209	0.0252179	0.782163	0.0629744	0.976874	-5.29415	-3.77489	-7.31031	-5.06935	21.5557	1.64164	18.001	0.529103	-2.88285	-0.603584	-2.73081	-0.0585668	0.00698925	0.685229	0.0158452	0.885298	-4.75091	-0.433622	-3.86838	-0.151212	-4.57004	-3.13543	-4.67669	-2.26951	-6.39289	-7.07826	-5.60121	-2.55216	-5.77201	-6.11779	-5.06854	-5.01159	-7.76415	-9.58727	-5.00231	-5.19496	sp|Q9HC35|EMAL4_HUMAN	LIPKVTK	LIPKVT[+80]K	IMAC
EPHA2_Y575	0.395049	0.783726	0.0435969	0.856342	0.125556	0.379916	1.58724	2.01386	5.44679	1.60015	20.8683	3.96423	0.589886	-0.217798	-1.46239	0.362158	0.285313	0.691807	0.00818779	0.4014	1.21482	-0.421911	-4.57014	0.910461	0.407842	-0.746616	0.672652	0.304978	0.498557	0.342441	0.572211	-0.0301772	2.4076	2.22928	1.97416	1.6914	0.830742	0.881351	2.30568	2.0842	sp|P29317|EPHA2_HUMAN	QSPEDVYFSK	QSPEDVY[+80]FSK	pY
EPS8_Y774	0.375333	0.539388	0.83987	0.969148	-1.84274	-2.49447	-0.844491	-0.870127	5.74987	13.3328	1.01292	0.816733	-0.456406	-1.61294	0.0879818	0.0878137	0.266081	0.0464212	0.791969	0.828565	-1.2723	-2.69093	0.280261	0.227279	-1.54962	-1.67946	-1.24879	-2.12721	-1.75731	-2.38458	-3.68594	-2.91594	-0.900234	-0.876731	-0.894054	-0.934014	-0.799872	-0.801129	-0.738409	-0.914032	sp|Q12929|EPS8_HUMAN	VYSQITVQK	VY[+80]SQITVQK	pY
ERBB2_Y1248	0.0220387	0.539388	0.0529035	0.996016	-1.23254	-1.11211	-2.17647	-0.715366	23.8494	14.4816	18.9067	0.0391307	2.50511	-1.3737	-1.765	-0.0111238	0.00412153	0.0356318	0.0128625	0.99103	5.44533	-2.92539	-4.04208	-0.0118805	-2.97824	-1.99194	-0.409087	-0.441438	0.226755	-0.186722	-1.66887	-1.92906	-0.935945	-1.65199	-0.231244	-1.18836	-2.78588	-3.33206	0.483364	-1.92522	sp|P04626|ERBB2_HUMAN	GTPTAENPEYLGLDVPV	GTPTAENPEY[+80]LGLDVPV	pY
ERBB3_Y1289	0.0220387	0.539388	0.692986	0.985864	-4.81636	-2.89291	-3.5377	-2.81953	23.1897	13.3441	1.97319	0.32162	9.21914	2.62741	1.09302	-0.117492	0.00479761	0.0463004	0.634865	0.92862	5.92775	2.76198	0.510559	-0.094714	-11.5183	-7.33352	-5.08986	-3.32337	-0.47694	0.0633649	-0.713829	-2.44458	-4.1845	-3.98393	-4.27928	-1.24229	-6.08887	0.106482	-3.80591	-1.95065	sp|P21860|ERBB3_HUMAN	DGGGPGGDYAAMGACPASEQGYEEMR	DGGGPGGDYAAMGAC[+57]PASEQGY[+80]EEMR	pY
ERBB3_Y1328	0.103049	0.539388	0.0363868	0.602298	-3.2395	-4.09755	-2.73643	-3.7092	12.7219	10.8184	23.7271	8.75405	3.71576	2.83108	2.30593	3.46044	0.0534328	0.0828255	0.00423924	0.133228	2.73161	2.24469	5.42597	1.83074	-6.91267	-3.28209	-7.15843	-3.86775	-0.943139	-1.82011	-2.12343	-3.24059	-4.26257	-3.51622	-2.77893	-8.0999	-1.38007	-1.78687	-1.1691	-2.78886	sp|P21860|ERBB3_HUMAN	SLEATDSAFDNPDYWHSR	SLEATDSAFDNPDY[+80]WHSR	pY
ERH_Y92	0.0156633	0.539388	0.862107	0.866193	-5.23501	-4.57222	-2.20073	-2.36557	26.8171	8.24032	0.815842	3.39769	-3.26128	-1.80528	0.0935516	0.406691	0.0020811	0.149958	0.828735	0.457331	-6.45964	-1.74631	0.229536	0.800231	-3.41889	-3.78986	-2.5632	-4.77596	-6.27649	-7.45482	-6.28771	-4.662	-2.04335	-2.45166	-2.05469	-3.08314	-1.82674	-2.48116	-1.96748	-2.35698	sp|P84090|ERH_HUMAN	IYVLLR	IY[+80]VLLR	pY
ERRFI1_Y394	0.869086	0.892427	0.382724	0.694115	-0.187811	0.575307	-0.210085	0.963041	0.936452	0.714216	5.66053	5.64089	-0.0812215	-0.11108	-0.815382	0.64822	0.806037	0.848357	0.271611	0.272842	-0.260684	-0.202087	-1.25623	1.22063	-0.0488599	-0.24554	0.559834	0.70186	-0.380258	-0.0765846	0.96997	0.0695647	0.436482	-0.0412687	1.2334	0.0444641	0.190299	-1.42585	1.4013	1.173	sp|Q9UJM3|ERRFI_HUMAN	VSSTHYYLLPERPPYLDK	VSSTHYY[+80]LLPERPPYLDK	pY
EZH2_T487	0.0523119	0.892427	0.253146	0.911434	2.76954	3.24831	2.93315	3.46078	17.2006	0.738469	7.77484	2.57479	-1.05722	-0.101845	-0.531408	0.28016	0.0190519	0.843632	0.166923	0.552741	-3.60794	-0.208492	-1.65421	0.632733	3.37148	3.22483	3.26773	3.33073	2.19027	2.2916	2.95557	3.4392	3.10757	3.29014	3.05887	3.58252	2.71251	2.62239	3.34432	3.85739	sp|Q15910|EZH2_HUMAN	ESSIIAPAPAEDVDTPPRK	ESSIIAPAPAEDVDT[+80]PPRK	IMAC
FGFR4_Y642			0.734337	0.598916	NaN	NaN	-4.64249	-5.7349			1.66074	9.21604			-0.501527	1.12298			0.682223	0.119783			-0.438539	1.84655									-4.11779	-4.66566	-5.553	-7.03978	-3.30615	-6.48036	-5.39897	-4.94786	sp|P22455|FGFR4_HUMAN	GVHHIDYYKK	GVHHIDYY[+80]KK	pY
FOXO3_T32	0.927598	0.539388	0.960383	0.589741	-3.13479	-3.62126	-2.06527	-1.98647	0.43498	6.91927	0.175553	9.90532	0.0709111	-1.37836	0.0227652	0.759247	0.904695	0.20327	0.960383	0.102204	0.126755	-1.49665	0.0525607	1.96617	-2.61883	-3.72166	-2.64656	-3.21759	-2.64566	-3.553	-5.46116	-3.15972	-2.29761	-1.85569	-2.3133	-2.41889	-1.67024	-2.43753	-1.67669	-1.53701	sp|O43524|FOXO3_HUMAN	SCTWPLQRPELQASPAK	SC[+57]T[+80]WPLQRPELQASPAK	IMAC
FRS2_Y306	0.0114303	0.539388	0.16627	0.393984	-3.5321	-2.42157	-6.67075	-6.00736	35.3127	10.0072	10.1528	13.644	-4.33008	-2.21366	-1.12541	1.07815	0.000294257	0.0998354	0.0965436	0.0432111	-10.3141	-2.08541	-2.10703	2.62954	-1.19166	-1.54246	-0.619049	-2.01042	-5.27649	-6.11779	-4.76415	-2.29265	-5.74855	-6.46753	-6.40507	-6.6878	-6.70275	-7.76415	-5.2709	-5.66566	sp|Q8WU20|FRS2_HUMAN	LVYENINGLSIPSASGVR	LVY[+80]ENINGLSIPSASGVR	pY
FRS2_Y392	0.0537019	0.539388			-2.42273	-1.75116	NaN	NaN	16.8713	7.81834			-2.31471	-1.68734			0.0205526	0.165259			-3.52946	-1.66638			-0.767585	-1.76317	-0.701576	-1.11341	-2.85831	-4.30187	-3.91702	-1.27265									sp|Q8WU20|FRS2_HUMAN	TPSLNGYHNNLDPMHNYVNTENVTVPASAHK	TPSLNGYHNNLDPMHNY[+80]VNTENVTVPASAHK	pY
GAB1_Y659	0.0157588	0.539388	0.420992	0.976874	-4.18589	-3.77211	-5.49528	-5.51615	26.4291	6.66643	4.94176	0.494554	-2.17468	-1.41183	0.845396	0.136912	0.00227555	0.215455	0.320497	0.892369	-6.31887	-1.44894	1.12282	0.143149	-3.00347	-3.19363	-1.81046	-4.32193	-5.53952	-5.00694	-4.699	-4.25705	-5.10284	-6.73312	-4.40507	-6.76415	-4.48681	-5.65836	-4.8365	-6.05889	sp|Q13480|GAB1_HUMAN	VDYVVVDQQK	VDY[+80]VVVDQQK	pY
GLYR1_S130	0.0537019	0.539388	0.30553	0.893426	-1.77565	-1.47321	-1.36608	-1.59762	16.8812	13.3288	6.71855	2.80232	-1.82077	-2.21958	-0.512708	-0.297548	0.0205061	0.046464	0.212885	0.524528	-3.53179	-2.75873	-1.45579	-0.680072	-0.656535	-1.074	0.335369	-1.0622	-2.08436	-3.28771	-1.8895	-3.27649	-1.1421	-1.07735	-1.10284	-1.79486	-1.3876	-1.85726	-1.79286	-1.69993	sp|Q49A26|GLYR1_HUMAN	KLSLSEGK	KLS[+80]LSEGK	IMAC
GRB2_Y209	0.0299763	0.543025	0.050128	0.969148	-5.87564	-5.21284	-6.27189	-5.70218	20.515	5.42173	19.3395	1.96641	-1.43747	-0.695957	-1.33468	-0.229649	0.00888187	0.286964	0.0116426	0.635857	-4.4584	-1.20143	-4.15483	-0.501416	-4.93898	-5.37482	-4.40202	-5.32771	-6.57347	-6.61529	-5.82828	-5.29336	-5.50635	-5.70275	-5.78787	-5.38685	-6.96578	-6.91267	-5.45482	-6.17919	sp|P62993|GRB2_HUMAN	NYVTPVNR	NY[+80]VTPVNR	pY
GSK3A_S21	0.662687	0.539388	0.0846701	0.694115	1.01994	0.755403	1.36137	2.20891	2.84403	7.9504	14.727	5.92332	-0.220506	-0.823155	-1.39665	-0.664835	0.519514	0.16031	0.0336744	0.255663	-0.699145	-1.66809	-3.04715	-1.27123	1.27977	0.98061	1.33302	1.00094	0.784588	1.03478	0.135666	0.551984	2.47267	1.64672	2.87725	2.20539	0.936742	0.389347	2.35671	1.39627	sp|P49840|GSK3A_HUMAN	TSSFAEPGGGGGGGGGGPGGSASGPGGTGGGK	TSS[+80]FAEPGGGGGGGGGGPGGSASGPGGTGGGK	IMAC
GSK3B_S9	0.145455	0.59056	0.133539	0.589741	1.58664	1.1837	0.565399	1.00814	11.023	4.53172	11.4044	10.7211	-0.663842	-0.6209	-1.21192	-1.02181	0.0790127	0.352231	0.0723697	0.0847009	-2.27415	-1.03273	-2.35293	-2.10838	1.90627	1.93085	1.84294	1.14535	1.17505	1.3344	0.399335	1.34716	1.64441	0.698307	1.94785	1.09024	0.337768	-0.41889	0.732399	0.262072	sp|P49841|GSK3B_HUMAN	TTSFAESCKPVQQPSAFGSMK	TTS[+80]FAESC[+57]KPVQQPSAFGSMK	IMAC
GSK3B_Y216	0.864951	0.539388	0.13434	0.969148	7.16673	7.33614	7.18981	7.69875	1.05206	6.18352	11.3271	0.976802	-0.0942526	-0.680369	-0.748319	0.107762	0.784863	0.240795	0.0736703	0.798582	-0.290079	-1.3432	-2.33753	0.268079	7.43621	6.99149	7.95105	7.40159	7.16499	7.07421	7.15688	6.83502	7.65281	7.47513	7.76289	7.52686	6.84565	6.78566	7.91817	7.5871	sp|P49841|GSK3B_HUMAN	GEPNVSYICSR	GEPNVSY[+80]IC[+57]SR	pY
GTF2I_S722			0.210115	0.969148	NaN	NaN	-3.82734	-3.72685			8.99391	1.00921			-0.97961	0.150536			0.126069	0.792646			-1.88461	0.276217									-2.8365	-3.83856	-3.96578	-3.63846	-3.96128	-4.673	-4.26812	-3.03505	sp|P78347|GTF2I_HUMAN	GREFSFEAWNAK	GREFS[+80]FEAWNAK	IMAC
HECTD1_S1567	0.177071	0.693988	0.0843304	0.6715	-1.39723	-1.05246	-2.19059	-1.84029	9.92885	2.73501	15.3195	6.47282	0.630799	-0.371481	-1.16829	0.794394	0.101652	0.53272	0.0293796	0.225277	2.06121	-0.673153	-3.1789	1.36878	-1.60209	-1.82317	-0.434403	-1.29903	-0.96804	-1.19562	-1.07552	-1.40087	-1.34777	-1.86512	-1.58814	-2.88683	-2.89111	-2.65836	-1.1386	-1.74758	sp|Q9ULT8|HECD1_HUMAN	TNATNNMNLSR	TNATNNMNLS[+80]R	IMAC
HGS_Y286	0.869086	0.539388	0.625104	0.969148	-7.11354	-6.34717	-3.88323	-3.86565	0.986864	18.1548	2.64045	0.889194	-0.31699	-3.72626	-0.327008	0.0994321	0.796734	0.0152939	0.544446	0.814855	-0.275624	-3.87625	-0.656198	0.245876	-6.48036	-7.42973	-3.54456	-5.42353	-8.76415	-5.77992	-7.38082	-9.03978	-3.32916	-4.11029	-3.76219	-4.06854	-3.62593	-4.46753	-3.96804	-3.66383	sp|O14964|HGS_HUMAN	STYTSYPK	STY[+80]TSYPK	pY
HNRNPA3_Y360	0.268227	0.604278	0.0953228	0.99601	-2.25557	-1.56561	-3.8541	-2.54454	7.72412	3.96936	13.538	0.159766	-0.701106	-0.537368	-1.72392	-0.0325003	0.168884	0.400925	0.044279	0.963881	-1.64316	-0.923573	-2.79062	-0.0474647	-1.61706	-2.19297	-1.7666	-0.827256	-2.9771	-2.23514	-2.10284	-1.56576	-3.64566	-2.33862	-2.21491	-2.84166	-5.15843	-4.27369	-1.68873	-3.43284	sp|P51991|ROA3_HUMAN	SSGSPYGGGYGSGGGSGGYGSR	SSGSPY[+80]GGGYGSGGGSGGYGSR	pY
HSPB1_S15	0.224253	0.644185	0.0499386	0.853504	-1.64668	-1.78397	2.28669	1.71492	8.72005	3.36046	19.7338	4.20277	0.934305	-0.527743	2.00044	0.590404	0.134275	0.461269	0.0106321	0.379947	1.83069	-0.802258	4.25936	0.955888	-2.06794	-2.15972	-1.6416	-1.39859	-0.553638	-1.80541	-2.75341	-1.34227	1.13251	1.44042	0.811142	2.02829	3.78173	2.79208	1.49575	2.52449	sp|P04792|HSPB1_HUMAN	GPSWDPFRDWYPHSR	GPS[+80]WDPFRDWYPHSR	IMAC
INSR_Y1189	0.300704	0.539388	0.105061	0.99601	-2.11776	-2.29343	-2.50503	-1.96825	6.9395	12.5933	12.658	0.176593	0.468445	-1.29386	-0.970234	-0.0260567	0.202325	0.0550393	0.0542248	0.960154	1.49606	-2.54383	-2.60688	-0.052322	-2.41273	-2.29124	-1.32157	-1.97143	-1.70698	-2.0601	-2.91267	-2.96804	-1.88204	-2.15779	-1.6753	-2.23514	-3.25291	-2.72738	-1.53826	-2.4243	sp|P06213|INSR_HUMAN	DIYETDYYRK	DIYETDYY[+80]RK	pY
IRS1_S636	0.0252179	0.539388	0.0706128	0.775123	-2.62517	-2.75022	-2.62634	-2.56546	21.5459	18.1843	16.7041	4.95955	-1.46154	-1.87064	-2.01791	1.46969	0.00700496	0.0151903	0.0213596	0.319187	-4.74811	-3.74189	-3.49797	1.11952	-1.73889	-2.0499	-1.6246	-2.0052	-3.29761	-3.41427	-3.46275	-3.90833	-1.37333	-1.86145	-5.10284	-1.49777	-2.96016	-4.31043	-1.25463	-2.4066	sp|P35568|IRS1_HUMAN	KGSGDYMPMSPK	KGSGDYMPMS[+80]PK	IMAC
IRS1_Y612	0.280415	0.599628	0.102268	0.883584	-0.0470615	0.212081	0.159398	1.01539	7.40525	4.10444	13.0321	2.99601	-0.479458	-0.439562	-1.13052	0.357183	0.18175	0.388648	0.0497496	0.501648	-1.58336	-0.950015	-2.68439	0.719718	0.300182	0.0851527	0.470198	0.393526	-0.190503	-0.383078	0.0192037	-0.0346036	1.00115	0.448161	1.28954	0.38405	-0.094341	-0.717382	1.44895	0.939001	sp|P35568|IRS1_HUMAN	GGHHRPDSSTLHTDDGYMPMSPGVAPVPSGR	GGHHRPDSSTLHTDDGY[+80]MPMSPGVAPVPSGR	pY
IRS2_S391	0.27243	0.767921	0.0529035	0.969148	-2.97293	-2.22044	-0.386059	0.57026	7.57227	1.87478	18.8706	1.14173	-0.626523	-0.423782	-2.56832	-0.237046	0.174893	0.649414	0.0129699	0.768825	-1.61467	-0.487606	-4.03277	-0.310981	-2.37258	-2.94675	-1.08253	-2.93457	-3.02444	-3.54793	-1.84373	-3.02093	1.6805	0.115699	1.37368	0.00389003	-1.4185	-1.92194	1.22811	-0.324636	sp|Q9Y4H2|IRS2_HUMAN	PVSVAGSPLSPGPVR	PVSVAGSPLS[+80]PGPVR	IMAC
IRS2_S915	0.0699328	0.855381	0.0861702	0.883584	-0.917225	-0.628452	1.23867	1.61167	15.075	0.983783	14.3543	3.03965	1.23459	0.150478	-1.13023	-0.360208	0.0310812	0.7973	0.0366918	0.496633	3.11793	0.271913	-2.96565	-0.728572	-1.1976	-1.87144	-0.533034	-0.874349	-0.0736969	-0.526161	-0.119354	-0.987074	2.11183	1.49575	1.94542	1.63812	0.762731	0.584385	1.92284	0.94028	sp|Q9Y4H2|IRS2_HUMAN	SPGEYINIDFGEPGAR	S[+80]PGEYINIDFGEPGAR	IMAC
IRS2_Y675	0.190185	0.539388	0.0475346	0.866193	0.375012	0.620486	0.870105	1.80224	9.52615	10.3339	20.2196	3.49162	-0.678692	-1.14978	-1.56711	0.347824	0.111528	0.092599	0.00950693	0.447546	-1.98395	-2.10968	-4.39058	0.818758	0.918463	0.510253	1.61575	0.775008	0.223175	-0.151843	0.183836	-0.0926478	1.89736	1.40996	1.85595	1.4007	0.021764	0.151339	2.17738	1.77492	sp|Q9Y4H2|IRS2_HUMAN	SDDYMPMSPASVSAPK	SDDY[+80]MPMSPASVSAPK	pY
JAK1_Y1034			0.0702284	0.665753	NaN	NaN	-8.25125	-6.26662			17.1035	6.59449			-3.90301	-0.587507			0.0194827	0.219054			-3.64243	-1.39024									-6.25429	-6.3452	-5.68038	-6.26534	-8.70275	-11.7027	-6.51953	-6.60121	sp|P23458|JAK1_HUMAN	EYYTVK	EY[+80]YTVK	pY
JUN_S63	0.0383183	0.539388	0.0653271	0.393984	-1.40063	-1.49629	2.63476	2.29283	19.0183	7.44097	17.5199	13.932	-1.29266	-1.13735	1.52825	1.05172	0.0125362	0.180262	0.0177015	0.0404389	-4.05998	-1.58496	3.69395	2.68227	-0.583376	-0.925221	-0.610874	-1.24434	-2.16101	-1.93291	-2.83444	-1.29548	1.91732	1.82395	1.84366	1.69028	3.79596	3.0018	2.93814	2.69924	sp|P05412|JUN_HUMAN	NSDLLTSPDVGLLK	NSDLLTS[+80]PDVGLLK	IMAC
JUND_S100	0.0218927	0.543025	0.109162	0.679863	0.488222	0.686158	3.39281	3.21258	24.0682	5.51089	12.4378	6.33635	-1.71348	-0.681535	0.935683	0.535272	0.00391906	0.281132	0.0570458	0.232469	-5.51541	-1.21812	2.56163	1.34465	1.51667	1.17326	1.28611	0.76774	-0.323733	-0.413307	-0.062053	0.752834	3.07144	2.7785	2.83439	3.05549	4.096	3.62531	3.624	3.33643	sp|P17535|JUND_HUMAN	LASPELER	LAS[+80]PELER	IMAC
KIF2C_S187	0.0538389	0.77746			-1.79913	-1.14844	NaN	NaN	16.7487	1.77866			-1.20621	0.40568			0.0211411	0.663949			-3.5005	0.465508			-1.09727	-1.29477	-2.32699	-0.375572	-2.13606	-2.66841	-1.45641	-0.434793									sp|Q99661|KIF2C_HUMAN	GSSSANPVNSVR	GSSSANPVNS[+80]VR	IMAC
KSR1_S334	0.352265	0.539388	0.0653271	0.645183	-0.51782	-0.172136	-1.96835	-1.28769	6.17322	7.67113	17.5442	6.90453	-0.489182	-0.79859	-1.52192	-0.584228	0.241367	0.170957	0.0176029	0.203961	-1.35218	-1.61684	-3.69988	-1.44474	-0.0717244	-0.474733	0.48656	-0.0322412	-0.503896	-1.02093	-0.63958	-0.503282	-0.820107	-1.59466	-0.91866	-1.07248	-2.65472	-2.8039	-1.37819	-1.7814	sp|Q8IVT5|KSR1_HUMAN	FDLSHGSPQMVR	FDLSHGS[+80]PQMVR	IMAC
KSR1_T274	0.0955158	0.539388			-6.27217	-5.37418	NaN	NaN	13.2635	6.44966			1.46218	-0.909872			0.0471683	0.226482			2.7281	-1.39237			-6.33352	-7.673	-4.4933	-5.3452	-5.47393	-5.60823	-5.26534	-6.39289									sp|Q8IVT5|KSR1_HUMAN	ALHSFITPPTTPQLR	ALHSFITPPTT[+80]PQLR	IMAC
LATS1_S464	0.664675	0.639223	0.102268	0.99601	0.939018	1.16887	-0.394524	0.335816	2.76562	3.43165	12.9429	0.223423	-0.20528	-0.381813	-1.07366	-0.0267432	0.528978	0.453769	0.0507818	0.949856	-0.68258	-0.81664	-2.66583	-0.0658646	1.16768	0.915636	1.45412	1.26544	0.789604	0.883152	1.03984	0.916094	0.38637	-0.101753	0.459956	0.23842	-0.647467	-1.21524	0.517124	0.127765	sp|O95835|LATS1_HUMAN	SNSFNNPLGNR	SNS[+80]FNNPLGNR	IMAC
LATS1_S613	0.553828	0.599628	0.0747472	0.866193	0.895772	1.22005	0.451412	1.30932	3.7978	4.23043	16.1777	3.37253	-0.33571	-0.539075	-1.44419	0.331009	0.417081	0.377535	0.024112	0.459988	-0.894532	-0.974544	-3.37472	0.79525	1.35157	0.775683	1.92835	1.05082	0.943659	0.512176	1.10608	0.794936	1.48094	0.866077	1.32475	0.962882	0.0321008	-0.573467	1.675	1.27465	sp|O95835|LATS1_HUMAN	QITTSPITVR	QITTS[+80]PITVR	IMAC
LATS1_S909	0.265528	0.597268	0.0846701	0.969148	-3.22044	-3.04869	-3.36052	-2.89156	7.81083	4.33346	14.6326	1.45935	-0.986239	-0.518894	-1.07189	0.182264	0.165545	0.368684	0.0344143	0.714604	-1.65943	-0.994513	-3.02641	0.385484	-3.13416	-2.32049	-2.50144	-3.07704	-3.05529	-4.37183	-3.54288	-3.07339	-2.61529	-3.03386	-2.94564	-3.01976	-4.02093	-3.77201	-3.25567	-2.3452	sp|O95835|LATS1_HUMAN	CLAHSLVGTPNYIAPEVLLR	C[+57]LAHS[+80]LVGTPNYIAPEVLLR	IMAC
LATS2_S380	0.995861	0.693988	0.565182	0.892246	-3.7098	-3.58971	-5.7702	-5.0017	0.0180129	2.70683	3.242	2.85605	0.00278863	-0.342573	0.384204	-0.364331	0.995861	0.536188	0.474024	0.518078	0.00548687	-0.667205	0.782283	-0.691127	-3.24059	-4.1818	-3.63129	-3.20556	-3.29903	-4.11779	-3.49167	-4.03032	-5.40507	-6.51953	-4.35698	-5.28209	-5.51953	-5.63666	-5.55979	-4.80793	sp|Q9NRM7|LATS2_HUMAN	RDSLQKPGLEAPPR	RDS[+80]LQKPGLEAPPR	IMAC
LCK_Y505	0.704527	0.784441	0.16627	0.686333	4.87889	5.05937	2.96593	3.90374	2.24897	1.53587	10.198	6.21403	0.213408	-0.257166	-1.77714	-1.00879	0.595803	0.702123	0.0955437	0.239109	0.570976	-0.406806	-2.13115	-1.34295	4.8054	4.73898	5.6842	4.69171	5.34031	4.63089	4.49598	5.36559	4.88976	2.81924	5.13432	3.68194	2.53658	1.61814	4.10936	2.68932	sp|P06239|LCK_HUMAN	SVLEDFFTATEGQYQPQP	SVLEDFFTATEGQY[+80]QPQP	pY
LYN_Y397	0.693394	0.539388	0.226641	0.969148	-1.26552	-0.66034	-3.39292	-2.60266	2.40845	7.21973	8.43768	1.31292	-0.176911	-0.784426	-0.650297	0.156179	0.574322	0.189682	0.143295	0.739108	-0.605912	-1.53401	-1.77915	0.35067	-1.25223	-1.10191	0.0233263	-0.559579	-1.32337	-1.38458	-1.21961	-0.8855	-2.85204	-3.28349	-2.32409	-3.03741	-3.54288	-3.89325	-2.4089	-2.64025	sp|P07948|LYN_HUMAN	VIEDNEYTAR	VIEDNEY[+80]TAR	pY
MAP2K1_S218	0.0220387	0.542789	0.0363868	0.589741	0.677885	0.345396	3.24435	3.19126	23.6071	6.03516	23.7903	9.8383	-1.94712	-1.49212	3.31425	0.905892	0.00435806	0.249163	0.00417802	0.103793	-5.36851	-1.32957	5.44617	1.95452	1.3672	1.93569	1.09599	1.08692	-0.127999	-0.46335	-1.91702	1.1157	1.58607	1.58837	2.30819	3.16843	4.1282	5.67474	3.64833	3.64008	sp|Q02750|MP2K1_HUMAN	LCDFGVSGQLIDSMANSFVGTR	LC[+57]DFGVSGQLIDS[+80]MANSFVGTR	IMAC
MAP2K1_S222	0.0399884	0.556422	0.0653271	0.15575	0.814897	0.0915833	3.00919	2.53635	18.6722	4.90983	17.5865	19.979	-1.76378	-2.28293	2.11266	1.73427	0.0135763	0.322862	0.017432	0.0100484	-3.97133	-1.11453	3.71024	3.8786	1.23094	2.16263	1.40806	1.05804	-0.259634	0.125651	-3.9908	1.89103	1.92994	1.97578	1.29443	2.04401	3.36123	4.76981	3.3374	3.46957	sp|Q02750|MP2K1_HUMAN	LCDFGVSGQLIDSMANSFVGTR	LC[+57]DFGVSGQLIDSMANS[+80]FVGTR	IMAC
MAP2K4_S257			0.211301	0.969148	NaN	NaN	-1.51541	-1.80233			8.92302	1.02807			0.969395	0.136433			0.128144	0.789212			1.87113	0.280935									-2.59859	-1.40163	-2.36216	-1.37894	-0.905899	-1.15553	-1.72404	-1.7442	sp|P45985|MP2K4_HUMAN	LCDFGISGQLVDSIAK	LC[+57]DFGISGQLVDS[+80]IAK	IMAC
MAPK1_Y187	0.0220387	0.539388	0.0340574	0.00768893	1.58917	1.23243	0.813584	0.144529	22.9832	9.32246	28.7997	41.7056	-1.92595	-2.13201	-2.56599	-4.27173	0.00503135	0.116884	0.00131835	6.75217e-05	-5.1746	-1.95293	-7.25499	-10.9832	2.90431	2.19997	3.1288	1.46806	0.643949	0.608431	-1.04305	1.3759	2.25529	1.93787	2.29886	2.26192	-0.286832	-0.651994	-2.10594	-1.87673	sp|P28482|MK01_HUMAN	VADPDHDHTGFLTEYVATR	VADPDHDHTGFLTEY[+80]VATR	pY
MAPK14_Y182	0.619323	0.539388	0.400137	0.908137	1.3082	1.34385	1.30542	2.46445	3.24176	6.49849	5.38905	2.63697	0.448012	-0.771037	-1.21601	0.350875	0.474049	0.22395	0.289131	0.544882	0.781895	-1.40137	-1.20908	0.645758	1.47944	0.688941	2.02963	1.42911	0.909658	2.15475	1.30323	0.613437	2.55053	1.27632	2.76524	1.81279	1.94381	-0.548987	3.05858	2.2212	sp|Q16539|MK14_HUMAN	HTDDEMTGYVATR	HTDDEMTGY[+80]VATR	pY
MAPK3_Y204	0.0263031	0.539388	0.0340574	0.00768893	0.815162	-0.200737	1.48323	0.962034	21.2675	9.79927	29.2034	40.0344	-2.14752	-3.0937	-2.91074	-4.40293	0.00746879	0.104731	0.00120133	9.9212e-05	-4.66858	-2.04502	-7.42061	-10.1974	2.20549	1.57236	2.33631	0.355918	-0.689427	0.172231	-3.63308	0.137897	3.14161	2.73559	3.20359	3.1234	0.311736	-0.256011	-0.912673	-1.56619	sp|P27361|MK03_HUMAN	IADPEHDHTGFLTEYVATR	IADPEHDHTGFLTEY[+80]VATR	pY
MAPK8_T183			0.586804	0.996016	NaN	NaN	-3.05334	-3.23827			2.9906	0.0679798			0.337312	-0.009934			0.502273	0.984469			0.730181	-0.0203843									-3.49167	-2.95232	-3.25705	-3.20956	-2.46037	-3.309	-3.73889	-2.74758	sp|P45983|MK08_HUMAN	TAGTSFMMTPYVVTR	TAGTSFMMT[+80]PYVVTR	IMAC
MAPK8_Y185	0.869086	0.96251	0.0938635	0.856342	-3.62271	-3.52972	-2.49338	-2.96142	0.906605	0.219897	13.6658	3.92938	0.257963	-0.0421461	2.40348	0.584489	0.811595	0.950627	0.0429955	0.404633	0.254527	-0.0653141	2.8468	0.90378	-2.46833	-5.03505	-3.6529	-3.36438	-2.98051	-4.00694	-2.87726	-4.22432	-3.54962	-3.84063	-2.40202	-4.10532	-0.152003	-2.43129	-2.57519	-2.76317	sp|P45983|MK08_HUMAN	TAGTSFMMTPYVVTR	TAGTSFMMTPY[+80]VVTR	pY
MAPK9_Y185	0.0744737	0.564075	0.0846701	0.985864	-0.751864	-0.646763	-0.0611842	-0.225538	14.7419	4.80455	14.8039	0.338247	1.58184	-0.593524	1.0057	0.0545674	0.0335591	0.330785	0.0330832	0.925071	3.04448	-1.08489	3.0641	0.0985233	-1.57347	-1.5121	-0.605815	-0.094187	0.682394	-0.604279	-0.575185	-1.31186	-0.704159	-0.423913	0.028852	-0.534496	0.415326	0.46801	0.396598	-0.793107	sp|P45984|MK09_HUMAN	TACTNFMMTPYVVTR	TAC[+57]TNFMMTPY[+80]VVTR	pY
MARCKS_S101	0.0114303	0.539388	0.0499386	0.207864	4.89436	5.30963	2.85945	2.94997	33.2121	10.5551	19.8466	18.3116	-2.82935	-1.53448	-1.35123	-1.77899	0.000477294	0.0880006	0.0103596	0.0147516	-9.20549	-2.17132	-4.28958	-3.52898	6.41438	6.20369	6.43472	5.71903	3.35375	3.60562	3.81443	5.27036	3.50864	3.56149	3.37083	4.30811	2.21431	2.15335	2.32789	1.79306	sp|P29966|MARCS_HUMAN	GEPAAAAAPEAGASPVEK	GEPAAAAAPEAGAS[+80]PVEK	IMAC
MARCKS_S159	0.72427	0.693988			-4.80737	-4.7351	NaN	NaN	2.066	2.64359			-1.60257	1.22302			0.621442	0.544053			-0.537673	0.657521			-1.06431	-6.94786	-4.06371	-6.6295	-2.8365	-8.38082	-6.45482	-1.79236									sp|P29966|MARCS_HUMAN	SFKLSGFSFK	S[+80]FKLSGFSFK	IMAC
MARVELD2_Y469	0.668393	0.539388	0.224148	0.883584	-2.18645	-2.34433	-0.831356	-0.905358	2.7054	11.8932	8.53025	3.03171	0.441768	-1.12727	-0.618388	-0.299715	0.536365	0.0646671	0.140273	0.497541	0.669795	-2.40705	-1.79666	-0.726964	-1.60911	-3.20556	-1.67669	-1.8847	-2.343	-1.58814	-2.84788	-2.96804	-0.60406	-0.440263	-0.654263	-0.856737	-0.947584	-1.33352	-0.823422	-1.28701	sp|Q8N4S9|MALD2_HUMAN	AVFQDQFSEYK	AVFQDQFSEY[+80]K	pY
MAST2_S1429	0.225881	0.539388	0.263368	0.883584	-1.50996	-2.66277	-1.12067	-1.1471	8.60001	6.36534	7.4858	3.12793	0.730539	0.929855	-0.690386	-0.654007	0.138038	0.230922	0.17841	0.48664	1.808	1.37681	-1.59988	-0.757355	-2.28771	-1.46275	-3.55639	-2.699	-1.23888	-1.0505	-2.81705	-1.57863	-0.737206	-0.813753	-1.12501	-0.515192	-1.90347	-1.02826	-0.337339	-2.61087	sp|Q6P0Q8|MAST2_HUMAN	KHSLDLPHSELKK	KHS[+80]LDLPHSELKK	IMAC
MCL1_S64	0.0674397	0.539388	0.286321	0.624198	1.14601	1.92978	-1.57631	-0.429657	15.2934	6.31483	7.04094	7.92949	-0.968735	-0.695328	-1.55549	0.714052	0.0295569	0.233624	0.197654	0.161083	-3.16655	-1.36748	-1.52365	1.62351	1.49917	1.76158	2.49029	2.06461	0.573278	0.750006	1.33577	1.82847	0.148999	-1.74613	-0.436354	-1.13701	-1.2923	-3.41581	-0.140348	-0.00491352	sp|Q07820|MCL1_HUMAN	EIGGGEAGAVIGGSAGASPPSTLTPDSR	EIGGGEAGAVIGGSAGAS[+80]PPSTLTPDSR	IMAC
MCL1_T92	0.285387	0.784441			-7.35589	-4.99478	NaN	NaN	7.28776	1.54014			-3.7139	-0.55145			0.186734	0.701433			-1.61712	-0.409688			-5.93898	-5.05889	-5.20025	-4.23786	-6.13797	-12.2877	-7.07826	-3.46275									sp|Q07820|MCL1_HUMAN	VARPPPIGAEVPDVTATPAR	VARPPPIGAEVPDVTAT[+80]PAR	IMAC
MDM2_S166	0.0220387	0.543025	0.0434208	0.969148	-2.88898	-1.7617	-1.82307	-0.183169	23.6624	5.35202	21.0548	0.983781	-5.52863	-2.13608	-2.88348	-0.170596	0.00430285	0.291607	0.00784375	0.7973	-5.81594	-1.19952	-4.62269	-0.272858	-0.470529	0.221197	-1.24093	-0.146403	-6.89539	-4.4112	-5.31043	-0.349052	-0.128472	-0.634196	-0.548565	0.295958	-4.02327	-2.50635	-0.296899		sp|Q00987|MDM2_HUMAN	AISETEENSDELSGER	AIS[+80]ETEENSDELSGER	IMAC
MET_Y1234	0.0583204	0.539388	0.0861433	0.822377	-1.58338	-0.744593	-2.55133	-1.89447	16.0352	6.95723	14.422	4.49186	-1.50901	-0.776436	-1.25491	-0.487536	0.0249161	0.201501	0.0361246	0.355479	-3.33454	-1.4858	-2.98037	-1.01027	-0.47333	-1.18442	0.0167815	-0.729531	-1.95792	-2.71786	-1.15875	-1.10687	-1.5084	-2.33935	-1.18738	-2.11404	-3.20556	-3.152	-2	-2.27649	sp|P08581|MET_HUMAN	EYYSVHNK	EY[+80]YSVHNK	pY
MPZL1_Y263	0.0525718	0.59056	0.0730986	0.969148	-0.767292	-0.367953	1.21073	1.54418	17.1061	4.51479	16.3623	1.02171	-1.20533	-0.500068	-1.13321	0.12479	0.019471	0.353607	0.0231086	0.790367	-3.58532	-1.02947	-3.41766	0.279348	0.0258793	-0.355129	0.0706641	-0.306502	-1.19199	-1.54793	-0.484994	-0.750979	1.87106	1.68361	1.81738	1.1462	0.772224	0.516015	1.78325	1.42991	sp|O95297|MPZL1_HUMAN	SESVVYADIR	SESVVY[+80]ADIR	pY
MTOR_S1261	0.27243	0.996286	0.341061	0.589741	-4.73305	-4.79849	-2.67571	-2.40095	7.58729	0.0161584	6.20073	9.87039	0.73052	0.00258085	0.639149	0.75318	0.174289	0.996286	0.239843	0.103029	1.61749	0.00490856	1.35836	1.9601	-5.00694	-5.18968	-5.16359	-4.43596	-3.85726	-4.87832	-4.92139	-4.673	-2.52782	-3.46275	-2.72166	-2.83341	-2.12847	-2.58381	-2	-2.04871	sp|P42345|MTOR_HUMAN	LHVSTINLQK	LHVS[+80]TINLQK	IMAC
MTOR_S2448	0.0538389	0.68458	0.411439	0.969148	1.3003	1.46818	1.52241	1.75182	16.6551	2.89773	5.07841	0.789616	-1.05701	-0.466898	-0.380091	-0.0846703	0.021602	0.51313	0.31057	0.833755	-3.47846	-0.707255	-1.14523	-0.220264	1.84306	1.81455	2.24945	1.15381	0.623305	0.920293	0.766044	1.70341	1.87263	1.55228	1.74782	1.84048	1.33245	1.33228	1.75275	1.66621	sp|P42345|MTOR_HUMAN	TRTDSYSAGQSVEILDGVELGEPAHK	TRTDSYS[+80]AGQSVEILDGVELGEPAHK	IMAC
MTOR_S2481	0.869086	0.539388	0.692986	0.969148	-1.52419	-1.12485	0.0322648	0.511589	0.850352	6.63022	1.9784	0.609267	-0.120425	-0.903805	0.167983	0.0998718	0.822176	0.217259	0.634103	0.869107	-0.238462	-1.42565	0.510746	0.172793	-2.05889	-0.869069	-0.918115	-0.427789	-1.75147	-1.41735	-2.19363	-0.959879	-0.196608	0.0931545	-0.177066	1.10037	0.0985543	0.133958	0.246955	0.876095	sp|P42345|MTOR_HUMAN	TGTTVPESIHSFIGDGLVKPEALNK	TGTTVPESIHS[+80]FIGDGLVKPEALNK	IMAC
MYC_S62	0.0114303	0.539388	0.0891188	0.0908161	-6.45386	-6.45667	-5.44685	-5.84554	32.3157	9.7356	14.1001	23.2908	-3.01487	-2.31779	-1.40132	-1.96902	0.000586722	0.106277	0.0389038	0.00468728	-8.76666	-2.03268	-2.91064	-4.62954	-4.74468	-5.14816	-4.54625	-6.04931	-7.76415	-8.15843	-8.96578	-6.26534	-4.56661	-4.92577	-5.06371	-4.65836	-5.63666	-6.65836	-6.60121	-7.05889	sp|P01106|MYC_HUMAN	FELLPTPPLSPSR	FELLPTPPLS[+80]PSR	IMAC
MYCBP2_S3505	0.0411619	0.539388	0.12785	0.463504	-0.342655	-0.0828827	-1.0823	-1.06269	18.4683	7.93905	11.6455	12.6901	-1.50248	-1.00575	-1.11163	-1.23504	0.0142288	0.160729	0.0684614	0.0538263	-3.9197	-1.66601	-2.40112	-2.45686	0.773406	0.0437644	1.01428	-0.174296	-0.994816	-1.19297	-0.588791	-0.582728	-0.046325	-1.00665	-0.0455803	-0.844769	-1.48237	-1.79386	-1.32301	-2.03741	sp|O75592|MYCB2_HUMAN	VNSGDTEVGSSLLR	VNS[+80]GDTEVGSSLLR	IMAC
NF2_S518	0.677589	0.543025	0.224148	0.694115	1.57171	1.64711	0.681208	0.687162	2.61277	5.10907	8.55827	5.6357	-0.189098	-0.534688	0.569018	0.501795	0.547927	0.308385	0.139371	0.273168	-0.650022	-1.14262	1.80196	1.2197	1.73686	1.59565	1.97056	1.85834	1.49231	1.462	1.27745	1.48207	0.352871	0.440527	0.190046	0.682483	0.937796	0.993638	0.90049	0.97563	sp|P35240|MERL_HUMAN	RLSMEIEK	RLS[+80]MEIEK	IMAC
NFKB1_S907	0.0157588	0.539388	0.0706128	0.866193	-0.170938	0.406841	0.785497	1.485	26.1405	9.60289	16.8211	3.70394	-1.91732	-1.02334	-1.36572	-0.348918	0.00243191	0.109575	0.0207917	0.426193	-6.21581	-1.97301	-3.5257	-0.860255	0.947928	0.627513	1.16066	0.676358	-1.07674	-1.18246	-0.372767	0.163112	1.63501	1.3017	1.56682	1.75211	0.395282	-0.190009	1.51213	1.10896	sp|P19838|NFKB1_HUMAN	TTSQAHSLPLSPASTR	TTSQAHSLPLS[+80]PASTR	IMAC
NUCKS1_S181	0.011787	0.639223	0.0340574	0.775123	6.14735	7.21745	6.36744	7.77822	30.2417	3.4644	29.0868	4.94781	-2.44528	-0.424382	-2.82272	-0.430882	0.00094587	0.45036	0.00123402	0.320051	-7.82304	-0.823237	-7.37243	-1.09474	7.51556	7.22443	7.66099	7.19828	4.81105	5.03838	6.74207	7.26844	7.82091	7.7367	8.05701	7.9303	4.63352	5.27864	7.70172	7.42383	sp|Q9H1E3|NUCKS_HUMAN	ATVTPSPVK	ATVTPS[+80]PVK	IMAC
PALLD_S893	0.0220387	0.664976	0.253146	0.291587	0.757571	0.616122	1.89784	1.43769	22.8655	3.14827	7.74123	15.7944	-2.29926	-0.857559	-1.63394	-2.85476	0.00516956	0.484365	0.16822	0.0263369	-5.13863	-0.763786	-1.65666	-3.25654	2.24321	1.57119	1.72199	0.367818	-0.776454	-0.00766662	-1.17039	1.54508	2.37329	3.05634	3.0762	2.65395	2.40746	-0.245711	-1.16942	1.19005	sp|Q8WX93|PALLD_HUMAN	IASDEEIQGTK	IAS[+80]DEEIQGTK	IMAC
PBRM1_S948	0.225771	0.543025	0.0846701	0.914295	-1.26428	-1.87032	0.220292	-0.181397	8.64621	5.22649	14.8976	2.51522	-0.606914	-0.611037	1.50758	0.253061	0.136578	0.300159	0.0323769	0.560374	-1.81672	-1.16476	3.08481	0.620193	-0.747342	-1.1743	-1.94453	-1.18508	-1.42895	-1.70651	-2.14944	-2.20224	-1.01275	-0.0542425	-0.532407	-0.0834469	1.2552	0.692963	-0.11951	0.00977712	sp|Q86U86|PB1_HUMAN	TYSQDCSFK	TYS[+80]QDC[+57]SFK	IMAC
PDPK1_S241	0.77336	0.629765	0.143652	0.969148	5.03196	5.1468	3.9875	4.48502	1.62771	3.62939	10.8854	1.84094	-0.125072	-0.411797	-0.744812	0.185319	0.687431	0.433572	0.081557	0.654495	-0.429865	-0.856299	-2.25013	0.473342	5.07225	5.11674	5.31526	5.39013	5.03855	4.90029	4.73863	5.14317	4.42781	4.292	4.34668	4.43803	3.47453	3.75566	4.70738	4.44798	sp|O15530|PDPK1_HUMAN	ANSFVGTAQYVSPELLTEK	ANS[+80]FVGTAQYVSPELLTEK	IMAC
PEA15_S104	0.0875018	0.68458	0.666763	0.983717	1.71628	0.89622	-0.734378	-0.197859	13.9244	2.91602	2.23345	0.390991	0.909499	0.585574	-0.223076	-0.0615517	0.0405101	0.510973	0.597936	0.913905	2.86767	0.715317	-0.567754	-0.113276	1.39939	1.12367	-0.343	1.54987	2.02446	2.31759	0.838185	1.53983	-0.923031	-0.32265	-0.516223	0.182057	-1.02709	-0.664745	-0.758038	0.300768	sp|Q15121|PEA15_HUMAN	LTRIPSAK	LTRIPS[+80]AK	IMAC
PGAM1_Y26			0.40316	0.602298	NaN	NaN	-2.22358	-2.82597			5.24157	8.50298			-1.26314	0.98432			0.299119	0.141157			-1.18072	1.72299									-0.104542	-3.07948	-2.67946	-3.9568	-2.67761	-3.03268	-2.05409	-2.61352	sp|P18669|PGAM1_HUMAN	FSGWYDADLSPAGHEEAK	FSGWY[+80]DADLSPAGHEEAK	pY
PHIP_S1315	0.0538389	0.539388	0.0892509	0.99601	-0.669554	-0.779542	0.221692	-0.538132	16.6763	8.70173	13.9462	0.21351	-1.3495	-1.20004	1.01673	-0.0366113	0.0214966	0.134843	0.0403068	0.952026	-3.48345	-1.80623	2.87757	-0.0630089	0.29125	-0.28086	-0.101134	-0.257908	-1.08345	-1.60516	-2.10532	-0.653809	-0.506763	-0.0665784	-1.16133	0.121679	0.827656	0.632454	-0.880445	-0.23243	sp|Q8WWQ0|PHIP_HUMAN	AQSYDIQAWKK	AQS[+80]YDIQAWKK	IMAC
PIK3R1_Y467	0.0220387	0.693988	0.124311	0.856342	-5.57929	-4.25953	-6.31523	-4.82796	22.9533	2.74342	11.8201	3.88453	-1.85364	-0.650119	-2.65265	0.481648	0.00506603	0.531689	0.0657643	0.408834	-5.16546	-0.678826	-2.45725	0.895162	-4.55639	-4.74855	-2.78091	-5.08804	-6.20025	-6.81198	-4.11029	-5.05889	-4.4112	-5.56661	-4.74468	-5.39289	-6.24332	-9.03978	-4.05649	-5.11779	sp|P27986|P85A_HUMAN	LYEEYTR	LY[+80]EEYTR	pY
PIK3R1_Y580	0.0958963	0.539388			-0.352342	-0.919211	NaN	NaN	13.1923	10.7912			-1.323	-1.56488			0.0479482	0.0833451			-2.71323	-2.2169			0.586501	0.0318186	0.672652	-0.946194	-0.497364	-1.53032	-1.71643	-1.68687									sp|P27986|P85A_HUMAN	DQYLMWLTQK	DQY[+80]LMWLTQK	pY
PIK3R1_Y679	0.200242	0.539388	0.0787844	0.694115	-5.67579	-5.26374	-4.67588	-4.07894	9.25689	7.41032	15.6962	5.77447	-1.42417	-0.979915	-1.11352	0.606095	0.118662	0.181538	0.0269392	0.264578	-1.94771	-1.56899	-3.26409	1.24461	-4.68409	-5.24332	-4.20823	-5.33935	-7.33352	-5.44222	-6.05889	-5.44851	-4.20556	-4.03268	-3.91921	-4.84477	-5.05409	-5.4112	-3.59946	-3.95232	sp|P27986|P85A_HUMAN	TATGYGFAEPYNLYSSLK	TATGY[+80]GFAEPYNLYSSLK	pY
PLCG1_Y783	0.296513	0.872166	0.411439	0.969148	-4.19223	-3.87076	-4.38961	-3.89083	7.04048	0.870724	5.11537	0.726346	-0.862575	-0.13111	-0.928875	-0.108759	0.197675	0.818328	0.307938	0.84599	-1.51499	-0.242984	-1.1564	-0.203775	-3.18836	-4.33352	-3.91702	-3.69339	-4.16877	-5.07826	-4.34813	-3.5245	-3.79386	-4.05649	-3.93016	-3.74275	-3.77794	-5.93016	-4.54962	-3.34081	sp|P19174|PLCG1_HUMAN	NPGFYVEANPMPTFK	NPGFY[+80]VEANPMPTFK	pY
PRKAA1_T183	0.704527	0.989707	0.0846701	0.969148	-1.58811	-1.73502	0.68273	-0.816169	2.2598	0.0718267	14.6809	1.18834	-0.363147	0.0173372	2.37115	0.484435	0.594319	0.983597	0.0340339	0.760617	-0.573365	0.0217667	3.0713	0.323798	-0.733603	-2.07948	-1.90401	-1.58338	-2.2716	-1.26777	-0.769551	-2.68316	-1.48843	0.482745	-2.78289	0.66612	2.18231	1.55429	-1.90185	0.753947	sp|Q13131|AAPK1_HUMAN	IADFGLSNMMSDGEFLRTSCGSPNYAAPEVISGR	IADFGLSNMMSDGEFLRT[+80]SC[+57]GSPNYAAPEVISGR	IMAC
PRKACA_T198	0.453003	0.697842	0.0861433	0.639349	3.23128	3.27998	4.92495	4.31252	4.70628	2.55168	14.4345	7.11674	0.414599	-0.418534	1.04271	0.809273	0.338354	0.555689	0.0360205	0.194234	1.07292	-0.634239	2.9831	1.48191	2.76537	3.2826	3.16134	3.81716	3.72373	3.15343	2.42927	3.71217	4.17537	4.6318	3.46248	4.35329	5.44097	5.45164	4.25695	5.17737	sp|P17612|KAPCA_HUMAN	TWTLCGTPEYLAPEIILSK	TWT[+80]LC[+57]GTPEYLAPEIILSK	IMAC
PRKCA_T497	0.146509	0.539388	0.0845092	0.639349	-0.0904918	0.515226	-0.0806606	-0.234201	10.8941	10.1597	15.2306	7.35116	-0.661531	-1.15688	1.28809	0.642957	0.0813937	0.0963899	0.0299871	0.184028	-2.2488	-2.07697	3.15896	1.52286	0.214871	0.265677	1.39281	0.79452	-0.327529	-0.514985	-0.433623	0.307195	-0.618827	-0.830588	-0.564691	-0.546667	0.934705	0.192068	-0.206395	0.380951	sp|P17252|KPCA_HUMAN	TFCGTPDYIAPEIIAYQPYGK	T[+80]FC[+57]GTPDYIAPEIIAYQPYGK	IMAC
PRKCD_T507	0.0583204	0.706584	0.210115	0.856342	2.37293	1.93314	1.57851	1.4576	16.0918	2.34649	8.99856	3.89028	1.09793	-0.363116	0.675927	0.440927	0.0245938	0.582574	0.125934	0.408293	3.34753	-0.59001	1.8855	0.896267	1.65691	1.99103	1.7284	2.50101	3.08928	2.75452	1.26436	2.23882	1.00741	1.47368	0.75745	1.71682	1.80834	2.0246	1.50965	1.84647	sp|Q05655|KPCD_HUMAN	ASTFCGTPDYIAPEILQGLK	AST[+80]FC[+57]GTPDYIAPEILQGLK	IMAC
PRKCZ_T410			0.0846701	0.866193	NaN	NaN	-3.90112	-5.12071			15.1051	3.31698			2.49915	0.896116			0.0308669	0.46591			3.16754	0.796165									-6.2109	-4.0905	-6.53282	-4.60472	-2.70275	-2.60034	-5.94786	-3.39745	sp|Q05513|KPCZ_HUMAN	EGLGPGDTTSTFCGTPNYIAPEILR	EGLGPGDTTSTFC[+57]GT[+80]PNYIAPEILR	IMAC
PRKD2_S214	0.375333	0.599628	0.184547	0.71216	-0.804447	-1.48748	-1.8582	-1.56292	5.744	4.17512	9.65184	5.45363	-0.441241	-0.450479	0.72088	0.499233	0.26644	0.382373	0.108347	0.284864	-1.27119	-0.963792	2.01037	1.18687	-0.312223	-0.855431	-1.15489	-1.36959	-1.12847	-0.921663	-1.6827	-1.74275	-2.0862	-2.35107	-1.7004	-1.92467	-1.27718	-1.71833	-1.04841	-1.5782	sp|Q9BZL6|KPCD2_HUMAN	LGTSESLPCTAEELSR	LGTSES[+80]LPC[+57]TAEELSR	IMAC
PTK2_Y397	0.263409	0.539388			-1.66219	-1.31	NaN	NaN	7.88884	8.79297			-2.12997	-1.02079			0.162598	0.132039			-1.71628	-1.82306			0.10675	-1.30116	-0.509019	-1.09019	-1.18344	-4.2709	-2.20756	-1.43323									sp|Q05397|FAK1_HUMAN	THAVSVSETDDYAEIIDEEDTYTMPSTR	THAVSVSETDDY[+80]AEIIDEEDTYTMPSTR	IMAC
PTK2_Y576	0.583266	0.539388	0.105061	0.639349	0.0780378	-0.0616104	-2.41736	-0.754595	3.53743	6.35228	12.6832	7.19298	0.823924	-1.29494	-2.69918	-0.611069	0.44285	0.231618	0.0539119	0.190854	0.850402	-1.38959	-2.63665	-1.49524	0.601316	-1.26916	1.56008	-0.388355	1.41635	-0.436354	-0.00158784	-1.41658	-1.30829	-0.827256	-0.213571	-0.68455	-5.17397	-2.35993	-1.08314	-1.03712	sp|Q05397|FAK1_HUMAN	YMEDSTYYK	YMEDSTY[+80]YK	pY
PTK2_Y925	0.384555	0.539388	0.83987	0.969148	-4.56939	-4.22907	-5.58068	-5.39425	5.60099	6.72864	0.988024	1.73941	-1.133	-0.972025	0.124911	-0.457135	0.27536	0.212391	0.796522	0.669976	-1.26179	-1.44376	0.273936	-0.455406	-3.00347	-5.00231	-3.01859	-4.46753	-5.82011	-4.45166	-4.90401	-4.52616	-5.15843	-6.12784	-3.851	-6.48036	-5.44222	-5.59423	-5.12784	-6.11779	sp|Q05397|FAK1_HUMAN	VYENVTGLVK	VY[+80]ENVTGLVK	pY
PTPN11_Y542	0.0114303	0.539388	0.238725	0.969148	-1.00945	-0.296498	-2.42145	-2.06637	35.9488	9.25964	8.16798	0.960444	-3.57838	-1.90347	-0.7533	0.103734	0.000254168	0.118587	0.152476	0.801596	-10.6735	-1.94085	-1.72824	0.263956	0.908813	0.650673	1.36877	-0.0582927	-3.0221	-2.57519	-2.31761	-0.178861	-1.6707	-2.41889	-1.96973	-2.26673	-2.55047	-3.04573	-2.01508	-2.01392	sp|Q06124|PTN11_HUMAN	GHEYTNIK	GHEY[+80]TNIK	pY
PTPN11_Y580	0.0156633	0.539388	0.446609	0.866193	-0.358501	0.671878	-2.68096	-2.61384	27.4951	14.2678	4.57619	3.66912	-3.04991	-2.34711	0.376092	0.503355	0.00178028	0.03743	0.348643	0.429623	-6.71201	-2.96116	1.0483	0.853485	1.68352	0.649386	2.51992	1.17095	-1.96804	-1.79887	-1.18935	0.185993	-2.62772	-3.11029	-2.39897	-3.33206	-2.40202	-2.58381	-1.79086	-2.93346	sp|Q06124|PTN11_HUMAN	VYENVGLMQQQK	VY[+80]ENVGLMQQQK	pY
PTPN11_Y62	0.160264	0.542789	0.630586	0.94507	0.337339	-0.164176	0.0190286	0.287166	10.4089	5.99823	2.57049	2.32597	0.784071	-0.612312	-0.241173	-0.245497	0.0910141	0.251291	0.553288	0.585333	2.15406	-1.30888	-0.641194	-0.57992	0.246104	-0.355498	0.257373	0.0265876	0.586116	0.872632	-0.47333	-0.467334	-0.0455803	0.324811	0.650673	0.169155	0.143916	-0.347032	0.340277	-0.0114425	sp|Q06124|PTN11_HUMAN	IQNTGDYYDLYGGEK	IQNTGDY[+80]YDLYGGEK	pY
RAF1_S259	0.869086	0.66237	0.102645	0.969148	2.73666	3.0509	1.96483	2.59045	0.832284	3.20229	12.869	1.79875	-0.0857149	-0.378359	-0.851687	0.181549	0.825604	0.478378	0.0516537	0.660884	-0.233761	-0.77009	-2.65049	0.463816	3.05968	2.49935	3.48653	2.99362	2.88573	2.50187	2.78956	2.93387	2.45025	2.3311	2.46477	2.53458	1.62227	1.4557	2.81352	2.54893	sp|P04049|RAF1_HUMAN	STSTPNVHMVSTTLPVDSR	STS[+80]TPNVHMVSTTLPVDSR	IMAC
RAF1_S289_S301	0.0954785	0.599628	0.0389863	0.0908161	-0.0399086	0.0400874	-1.28325	-0.59407	13.3198	4.11163	22.1921	23.6348	-1.24902	-0.572219	-1.85907	-1.99155	0.0465605	0.388005	0.00603659	0.00433036	-2.73988	-0.951419	-4.95279	-4.71236	0.203138	0.966061	0.628074	0.0243197	-1.02767	-0.301159	-0.751708	0.259664	-0.437916	-0.269512	0.221815	0.581592	-2.50635	-1.91921	-1.82419	-1.3555	sp|P04049|RAF1_HUMAN	SHSESASPSALSSSPNNLSPTGWSQPK	SHSESAS[+80]PSALSSSPNNLS[+80]PTGWSQPK	IMAC
RAF1_S301	0.0156633	0.543025	0.0771672	0.602298	-0.593501	-0.430956	-1.23568	-0.493878	28.2886	5.81745	15.9533	8.98877	-2.04916	-0.914403	-1.32929	-1.15346	0.00148298	0.261972	0.0253905	0.126219	-7.01797	-1.28186	-3.32293	-1.80716	0.509848	0.352307	0.431249	-0.378757	-1.63801	-1.59815	-1.6056	-0.170719	-0.379132	-0.762926	-0.502873	0.668573	-2.21424	-1.58641	-0.46913	-1.67208	sp|P04049|RAF1_HUMAN	SHSESASPSALSSSPNNLSPTGWSQPK	SHSESASPSALSSSPNNLS[+80]PTGWSQPK	IMAC
RAF1_S338	0.0886042	0.539388			0.0448176	0.207703	NaN	NaN	13.7557	6.71875			-1.12026	-1.22585			0.0421143	0.212875			-2.83177	-1.45881			0.849359	0.360533	0.803475	0.837782	-0.838306	-0.192315	-1.45245	0.642008									sp|P04049|RAF1_HUMAN	GQRDSSYYWEIEASEVMLSTR	GQRDS[+80]SYYWEIEASEVMLSTR	IMAC
RAF1_S621	0.869086	0.77746	0.134639	0.969148	4.32742	4.39266	4.13445	4.48005	0.801206	1.75822	11.232	2.09839	0.0739662	-0.254049	-0.808946	-0.236243	0.831533	0.66708	0.0753008	0.616824	0.225644	-0.45859	-2.31864	-0.530553	4.44768	4.13319	4.96935	4.07003	4.54028	4.18853	4.13659	4.39469	4.73785	4.33999	4.51761	4.67873	3.83737	3.62258	4.7278	3.99605	sp|P04049|RAF1_HUMAN	SASEPSLHR	SAS[+80]EPSLHR	IMAC
RB1_S249	0.0156633	0.556422	0.0787844	0.996016	2.66302	3.385	2.93838	3.82623	27.8964	4.94305	15.7058	0.0840389	-2.04936	-0.549722	-1.08421	-0.00990357	0.00162315	0.320402	0.0268794	0.980835	-6.86528	-1.11121	-3.26629	-0.0251545	3.808	3.56739	3.8555	3.46422	1.61301	1.66366	2.9218	3.29848	3.63821	3.32276	3.6778	3.98457	2.42546	2.36709	3.81487	3.8277	sp|P06400|RB_HUMAN	TAVIPINGSPR	TAVIPINGS[+80]PR	IMAC
RB1_S780	0.0114303	0.539388	0.0340574	0.996016	0.606382	1.7175	1.40424	2.69703	36.0189	6.8068	29.9889	0.017336	-3.33532	-0.762584	-2.69901	-0.002213	0.000250097	0.208603	0.00100257	0.996016	-10.7138	-1.45814	-7.75241	-0.00522829	2.25568	2.2924	2.17785	2.01974	-1.24025	-0.882305	0.969233	1.70319	2.89243	2.61506	2.61812	2.77815	-0.120608	0.23008	2.40893	2.98291	sp|P06400|RB_HUMAN	TNILQYASTRPPTLSPIPHIPR	TNILQYASTRPPTLS[+80]PIPHIPR	IMAC
RB1_S807	0.0114303	0.539388	0.0340574	0.983717	1.30445	2.51428	-2.48359	-0.914029	30.8655	7.62254	31.4019	0.410145	-3.66873	-0.891002	-2.73285	0.059254	0.000819315	0.172881	0.000724126	0.909883	-8.09678	-1.60793	-8.38258	0.118597	3.24958	3.02806	3.36225	2.55731	-1.03949	-0.0203404	1.82948	2.30807	-0.998846	-1.23548	-1.01217	-0.875143	-3.79386	-3.90617	-1.40813	-0.360675	sp|P06400|RB_HUMAN	IPGGNIYISPLK	IPGGNIYIS[+80]PLK	IMAC
RBM39_S117	0.658204	0.698083	0.707104	0.969148	0.757507	0.333873	-2.40381	-2.11321	2.90784	2.51665	1.85512	1.90594	0.280826	0.502458	0.271019	0.272444	0.511936	0.56019	0.65236	0.644772	0.712563	0.630203	0.482694	0.487933	0.784336	0.449852	-0.842698	1.00798	1.26327	0.532566	0.289008	0.881195	-1.91376	-3.16488	-1.6416	-2.85726	-1.97596	-2.56064	-1.699	-2.25498	sp|Q14498|RBM39_HUMAN	IGLPHSIK	IGLPHS[+80]IK	IMAC
RBM7_S136	0.736476	0.539388	0.0363868	0.589741	-2.1463	-2.49782	-0.000964896	-0.326422	1.96229	6.52629	24.4133	10.2552	-0.16361	-0.671239	2.02824	0.793147	0.63646	0.222521	0.00361964	0.094292	-0.506927	-1.4065	5.64852	2.02706	-1.90401	-2.22499	-2.2709	-2.05349	-2.37857	-2.07765	-2.98279	-2.68409	-0.96917	-1.061	-0.785129	-0.660863	1.26784	0.758474	0.190804	-0.0505024	sp|Q9Y580|RBM7_HUMAN	SFSSPENFQR	SFS[+80]SPENFQR	IMAC
RICTOR_S1302	0.289826	0.593405			-2.06766	-2.88454	NaN	NaN	7.17994	4.40529			0.508545	-0.938139			0.191428	0.362636			1.54113	-1.01641			-2.31689	-2.32699	-1.93016	-2.90077	-1.57089	-2.05589	-2.26812	-4.43909									sp|Q6R327|RICTR_HUMAN	AQSLKAPSIATIK	AQS[+80]LKAPSIATIK	IMAC
RICTOR_T1135	0.0156633	0.539388	0.247206	0.393984	-2.86826	-2.3783	-3.47777	-4.00978	27.301	9.0894	7.92952	13.6931	-2.10304	-1.83791	-0.828988	-1.32987	0.00186166	0.123328	0.161082	0.0427256	-6.63891	-1.90818	-1.68331	-2.63851	-1.66658	-1.96691	-0.701107	-2.21759	-3.78787	-4.0517	-4.29903	-2.29548	-2.50063	-3.62593	-2.83033	-3.85935	-3.8762	-3.90833	-4.51293	-4.8365	sp|Q6R327|RICTR_HUMAN	TLTEPSVDFNHSDDFTPISTVQK	TLT[+80]EPSVDFNHSDDFTPISTVQK	IMAC
RIPK1_S320	0.375333	0.539388	0.433101	0.478831	-4.106	-4.23561	-3.91391	-3.433	5.80515	11.5218	4.78195	12.314	-0.649444	-1.43188	0.550455	1.0793	0.262715	0.0704408	0.33251	0.0586954	-1.28275	-2.33537	1.08817	2.38956	-3.22028	-4.34227	-2.93898	-4.10036	-4.16618	-4.69526	-4.74468	-5.15843	-3.77004	-4.60823	-3.59423	-4.35107	-3.22567	-4.0517	-2.78091	-3.00578	sp|Q13546|RIPK1_HUMAN	MQSLQLDCVAVPSSR	MQS[+80]LQLDC[+57]VAVPSSR	IMAC
RPS27_S78	0.746561	0.905445	0.672001	0.969148	2.8568	2.65212	-1.2802	-0.765573	1.87231	0.595281	2.16834	1.46514	0.261173	-0.0888891	0.183263	0.19853	0.649785	0.87191	0.606968	0.713651	0.486463	-0.170294	0.553325	0.386849	2.89819	2.55425	2.48465	2.90847	3.63981	2.33497	2.91355	2.30179	-1.42857	-1.31509	-1.27998	-0.44969	-1.33497	-1.04216	-1.04543	-0.287184	sp|P42677|RS27_HUMAN	LTEGCSFR	LTEGC[+57]S[+80]FR	IMAC
RPS6_S236	0.0224321	0.929769	0.534672	0.589741	1.59115	1.05629	-0.74771	-0.798682	22.5659	0.397429	3.56037	10.1203	-1.64689	-0.185503	-0.843368	-2.57872	0.00553879	0.912551	0.440517	0.0972683	-5.04793	-0.116357	-0.849467	-2.08956	2.20739	2.62181	-0.0963447	2.39443	0.665302	0.870108	-0.91648	2.84356	-1.69526	1.0432	-0.684086	1.66544	-1.34081	-0.997982	-3.4112	-0.764886	sp|P62753|RS6_HUMAN	LSSLRASTSK	LSS[+80]LRASTSK	IMAC
RPS6_S240	0.0206167	0.543025	0.0363868	0.0908161	2.23426	2.31751	2.01411	2.27051	24.4814	5.51456	24.1037	24.4472	-1.89407	-0.653721	-2.07939	-1.99366	0.00356338	0.280895	0.00388711	0.00359157	-5.64972	-1.21881	-5.54724	-4.91192	3.43924	2.92334	2.79741	2.49134	1.29337	1.28108	1.6026	2.37871	2.89767	3.20994	3.07104	3.46364	1.2353	0.71352	1.16736	1.38001	sp|P62753|RS6_HUMAN	LSSLRASTSK	LSSLRAS[+80]TSK	IMAC
RPS6KA1_S363	0.0114303	0.543025	0.0395095	0.0413291	3.03819	3.52906	2.43517	2.43788	30.7228	5.69602	21.9569	29.4023	-2.36641	-1.75067	-1.64491	-2.93982	0.000846689	0.2694	0.00637249	0.00114754	-8.03341	-1.26516	-4.88315	-6.26338	4.31986	4.12294	4.50946	4.29933	1.83891	1.87106	0.727006	4.58045	3.07905	3.43619	3.93632	3.87925	1.64542	1.58	0.521855	1.41408	sp|Q15418|KS6A1_HUMAN	TPKDSPGIPPSAGAHQLFR	TPKDS[+80]PGIPPSAGAHQLFR	IMAC
RPS6KA1_S380	0.664675	0.916138	0.102268	0.624198	-0.537504	-1.11324	1.60808	2.00104	2.76316	0.516547	12.9483	7.93482	0.359201	0.11128	-1.10801	-0.752345	0.529278	0.887862	0.0507184	0.160886	0.682059	0.149386	-2.66696	-1.62444	-1.28525	-0.148961	-1.82215	-0.515604	-0.0287048	-0.687103	-1.64566	-0.46953	2.32582	1.99834	2.26718	2.48725	1.42315	0.684998	2.03966	1.21008	sp|Q15418|KS6A1_HUMAN	GFSFVATGLMEDDGKPR	GFS[+80]FVATGLMEDDGKPR	IMAC
RPS6KA1_T359_S363	0.0156633	0.539388	0.0363868	0.00873919	-1.51542	-1.11318	-0.0840317	-0.572694	27.0761	7.92898	23.2915	37.7174	-3.23033	-2.38661	-2.55702	-4.18999	0.00196061	0.161102	0.00468649	0.000169146	-6.55508	-1.68731	-5.28831	-9.19273	0.611267	-0.411771	1.40321	-1.24298	-2.82521	-3.43596	-3.77596	-0.837017	1.49544	0.893518	1.81151	1.23309	-0.907522	-1.81756	-2.38082	-2.95456	sp|Q15418|KS6A1_HUMAN	TPKDSPGIPPSAGAHQLFR	T[+80]PKDS[+80]PGIPPSAGAHQLFR	IMAC
RPS6KA1_T573	0.0583204	0.270717	0.0363868	0.589741	-3.90695	-4.79377	-2.8345	-3.74267	15.986	27.77	26.7431	10.8891	-3.29954	-4.22221	-2.76738	-2.35954	0.0252002	0.00167109	0.00211684	0.0814875	-3.48025	-6.4918	-6.4598	-2.23782	-1.86145	-2.6529	-2.11654	-3.24879	-4.33352	-6.77992	-7.31646	-6.4933	-1.60472	-1.2969	-3.86565	-1.26015	-4.62238	-3.81401	-5.63666	-4.20823	sp|Q15418|KS6A1_HUMAN	AENGLLMTPCYTANFVAPEVLKR	AENGLLMT[+80]PC[+57]YTANFVAPEVLKR	IMAC
RPS6KA3_S369	0.44845	0.543025	0.441913	0.866193	2.86303	2.39526	0.954012	1.08482	4.7862	5.25459	4.65814	3.28438	-0.323386	-0.596835	-0.427167	-0.316358	0.332185	0.298223	0.342126	0.469421	-1.08836	-1.17005	-1.0642	-0.777736	3.1137	2.93574	2.94688	2.44047	2.77471	2.62796	1.883	2.31069	1.2587	1.07649	1.02857	1.45744	1.10024	0.380619	0.850479	1.00281	sp|P51812|KS6A3_HUMAN	TPKDSPGIPPSANAHQLFR	TPKDS[+80]PGIPPSANAHQLFR	IMAC
SHB_Y246	0.096127	0.898302	0.0422548	0.240585	0.939308	0.830165	1.51325	2.09605	13.1286	0.65761	21.3309	17.2988	1.37689	-0.0884412	-2.1949	-1.45096	0.0486569	0.859486	0.00736052	0.018626	2.69995	-0.187035	-4.70132	-3.32469	0.70496	-0.203236	1.02998	0.718789	2.05991	1.1956	0.772139	0.79975	2.54765	2.67376	3.00405	2.639	-0.0929555	0.924556	1.66375	1.07738	sp|Q15464|SHB_HUMAN	VTIADDYSDPFDAK	VTIADDY[+80]SDPFDAK	pY
SHC1_Y427	0.0220387	0.539388	0.401445	0.969148	4.63701	4.84031	2.9744	3.38749	23.0207	7.27402	5.33627	1.47545	-2.10123	-1.79619	-0.437742	0.172808	0.00498802	0.187326	0.292666	0.71196	-5.18612	-1.56357	-1.19455	0.389273	5.833	5.54225	6.8522	4.62462	3.18658	3.98621	2.85148	5.03295	3.47384	2.91271	3.55357	3.0486	2.75059	2.76048	3.74474	3.20304	sp|P29353|SHC1_HUMAN	ELFDDPSYVNVQNLDK	ELFDDPSY[+80]VNVQNLDK	pY
SMAP_S147	0.0227207	0.846594	0.864812	0.646728	0.716984	0.659408	-1.87492	-0.0158018	22.2354	1.08654	0.77319	6.8064	1.47591	0.258549	-0.197368	0.918533	0.00597662	0.778657	0.836914	0.208622	4.9493	0.299059	-0.218704	1.47232	0.0993625	-0.141303	0.418352	0.641916	1.43968	1.4702	-0.294951	1.87232	-0.895932	-2.65654	0.0973411	-0.7413	-2.84684	-1.10036	0.596554		sp|O00193|SMAP_HUMAN	EESAEELQAAEHPDEVEDPK	EES[+80]AEELQAAEHPDEVEDPK	IMAC
SOS1_S1178	0.0227207	0.592508	0.102268	0.908137	-2.48596	-2.13983	-3.23537	-2.99193	22.3766	4.45594	12.941	2.64564	-1.68954	-0.818666	-1.43127	-0.33402	0.00578548	0.358431	0.050804	0.543796	-4.99126	-1.02633	-2.66544	-0.647568	-1.42198	-1.8604	-0.851001	-2.60999	-3.17788	-3.48358	-2.96353	-2.13479	-1.93291	-3.10656	-2.34227	-3.30757	-3.68038	-4.22162	-2.85831	-3.45958	sp|Q07889|SOS1_HUMAN	HLDSPPAIPPR	HLDS[+80]PPAIPPR	IMAC
SPRY1_Y53	0.135735	0.919679	0.0363868	0.969148	-4.94756	-5.47189	-5.72238	-5.4201	11.4232	0.472218	23.0672	0.831399	-0.984807	0.0876702	-2.31149	-0.232152	0.0720569	0.896971	0.00493491	0.825772	-2.35331	0.136693	-5.21849	-0.233314	-4.38082	-4.52949	-5.35107	-5.68038	-4.99309	-5.88683	-4.76808	-6.08804	-4.15843	-4.97483	-5.72547	-4.88257	-6.65836	-7.09789	-6.86145	-4.2109	sp|O43609|SPY1_HUMAN	GSNEYTEGPSVVK	GSNEY[+80]TEGPSVVK	pY
SPRY2_S167	0.0156633	0.539388	0.0422548	0.589741	-2.23092	-1.50247	-0.726841	-0.277079	27.0417	6.14291	21.373	9.62768	-1.88095	-0.683208	-1.61827	-0.799917	0.00197619	0.243058	0.0072895	0.108951	-6.54234	-1.33569	-4.71339	-1.91794	-1.31833	-1.26257	-0.879117	-1.44261	-3.1805	-3.1623	-2.02797	-1.66018	0.287236	-0.122648	-0.150401	0.396159	-1.51046	-1.56149	-0.680613	-0.673463	sp|O43597|SPY2_HUMAN	SELKPGELKPLSK	SELKPGELKPLS[+80]K	IMAC
SPRY2_Y55	0.971485	0.539388	0.0363868	0.866193	-5.3225	-7.24017	-3.37139	-2.96259	0.152532	14.8672	22.8697	3.29811	0.0810235	-4.67722	-2.75851	-0.427332	0.965488	0.0326045	0.00516458	0.467938	0.0462203	-3.09379	-5.15759	-0.780472	-4.79586	-5.93016	-4.76808	-5.03505	-2.9767	-7.58727	-7.45482	-11.7027	-1.6398	-2.34446	-2.20025	-3.29761	-4.21357	-5.28771	-2.8396	-3.51293	sp|O43597|SPY2_HUMAN	NTNEYTEGPTVVPR	NTNEY[+80]TEGPTVVPR	pY
SPRY4_Y52	0.693394	0.846594	0.0363868	0.969148	-6.79156	-5.29385	-2.85368	-1.90446	2.46938	1.11478	25.7225	0.628664	-1.79111	0.668943	-1.99177	-0.0843188	0.56632	0.773611	0.00267763	0.865234	-0.628477	0.30614	-6.09338	-0.17797	-4.4112	-7.38082	-2.49248	-8.76415	-4.12029	-11.2539	-4.63666	-5.28209	-1.89701	-1.81858	-1.77004	-1.95456	-3.97937	-3.71976	-1.49655	-2.39669	sp|Q9C004|SPY4_HUMAN	TSHVENDYIDNPSLALTTGPK	TSHVENDY[+80]IDNPSLALTTGPK	pY
SRC_Y419	0.146509	0.539388	0.273827	0.969148	-0.0705369	0.262151	-1.04026	-0.792991	10.8975	8.24976	7.2755	1.688	-0.900341	-0.957013	-0.585665	-0.204478	0.0813291	0.149632	0.187262	0.677954	-2.24948	-1.72307	-1.56038	-0.438597	0.792689	-0.0334219	1.21132	0.269991	-0.560856	-0.480559	-0.248451	-0.184261	-0.544771	-0.95009	-0.256183	-1.12532	-1.56149	-1.1047	-0.840371	-0.95009	sp|P12931|SRC_HUMAN	LIEDNEYTAR	LIEDNEY[+80]TAR	pY
STAT1_Y701	0.927598	0.846594	0.0706128	0.969148	-2.87293	-2.83691	-5.77285	-4.87481	0.439897	1.12411	16.8304	1.44873	-0.0436957	-0.158724	-1.71005	-0.176049	0.903671	0.77195	0.0207474	0.716352	-0.128125	-0.307154	-3.5279	-0.382983	-2.59684	-3.10532	-2.4344	-3.0807	-2.79186	-2.99769	-2.77004	-3.0625	-4.71786	-5.11779	-4.47073	-5.10284	-7.13797	-6.11779	-5.23786	-4.6878	sp|P42224|STAT1_HUMAN	GTGYIK	GTGY[+80]IK	pY
STAT3_S727	0.0988108	0.539388	0.243472	0.589741	3.79473	3.80592	3.95239	4.35679	12.9563	6.93857	8.03882	10.2299	-0.841888	-0.834876	-0.776179	-0.888148	0.0506253	0.202369	0.157079	0.0948446	-2.66418	-1.48237	-1.70389	-2.02264	4.39449	4.03685	4.62813	3.81858	3.45683	3.29073	3.1073	3.66966	4.15356	4.5274	4.45604	5.14569	4.01692	3.11168	3.99467	3.83076	sp|P40763|STAT3_HUMAN	FICVTPTTCSNTIDLPMSPR	FIC[+57]VTPTTC[+57]SNTIDLPMS[+80]PR	IMAC
STAT3_Y705	0.693394	0.539388	0.924182	0.969148	3.27672	2.89274	-2.96083	-2.6103	2.42539	11.1234	0.427306	0.667048	-0.200063	-1.11236	-0.0519741	0.0753447	0.572085	0.0772071	0.906295	0.857621	-0.609597	-2.25912	-0.124647	0.188161	3.59286	3.16065	3.66125	3.2366	3.27426	3.07912	2.48929	2.18384	-2.65745	-3.21223	-2.8427	-2.45324	-2.68873	-3.2849	-2.56576	-2.57949	sp|P40763|STAT3_HUMAN	YCRPESQEHPEADPGSAAPYLK	YC[+57]RPESQEHPEADPGSAAPY[+80]LK	pY
STAT5A_Y694	0.0338247	0.782163	0.488882	0.589741	-5.24365	-5.21812	-5.93371	-6.68385	19.7271	1.64722	4.14768	9.42549	1.59183	-0.222002	0.784779	0.787507	0.0106485	0.68435	0.384797	0.114143	4.24554	-0.4329	0.967306	1.88286	-6.36885	-5.71028	-4.77201	-5.44222	-4.30472	-4.59074	-5.26534	-5.39289	-5.38685	-7.26534	-7.31043	-6.84477	-6.1078	-4.97483	-6.13797	-6.44222	sp|P42229|STA5A_HUMAN	AVDGYVKPQIK	AVDGY[+80]VKPQIK	pY
STMN1_S25	0.189582	0.539388	0.263213	0.694115	1.4771	1.16663	0.981613	1.60437	9.58589	14.6165	7.52991	5.71472	-2.14652	-1.97188	-1.00642	0.733278	0.110005	0.0345421	0.176607	0.268243	-2.04548	-2.95344	-1.60817	1.23389	3.35298	1.74773	2.42164	1.8835	1.59331	-0.785626	0.86671	-0.505328	2.0397	0.929942	0.917241	1.55822	1.05887	-0.102063	2.64612	1.2959	sp|P16949|STMN1_HUMAN	ASGQAFELILSPR	ASGQAFELILS[+80]PR	IMAC
SYK_Y323	0.949372	0.743889	0.0363868	0.866193	0.769531	0.560569	-0.216508	1.1281	0.290538	2.04468	24.089	3.29208	0.0369055	0.266032	-2.22764	-0.671622	0.93529	0.6245	0.0039003	0.468588	0.0859114	0.523513	-5.54246	-0.791078	1.11557	0.38659	0.751978	0.103128	1.09322	0.482745	0.690909	0.696261	1.2394	0.555227	1.89805	1.02977	-1.47754	-1.18311	1.86037	-0.275786	sp|P43405|KSYK_HUMAN	QESTVSFNPYEPELAPWAADK	QESTVSFNPY[+80]EPELAPWAADK	pY
TP53_S392	0.139245	0.812147	0.947959	0.608511	1.13658	-0.779694	-7.98845	-8.81619	11.2622	1.35527	0.288506	8.26279	-1.13461	-0.348575	0.0362843	-2.28149	0.0747797	0.731935	0.935727	0.149183	-2.32136	-0.365364	0.0853515	-1.73872	2.05631	1.35146	-1.67024	0.459432	1.0404	0.09815	-1.59161	-0.316348	-7.89539	-8.11779	-8.40302	-6.94786	-7.55979	-8.38082	-8.21112	-11.7027	sp|P04637|P53_HUMAN	LMFKTEGPDSD	LMFKTEGPDS[+80]D	IMAC
TPX2_S257	0.0156633	0.539388	0.0891188	0.969148	-4.90641	-4.3212	-7.92374	-5.79396	28.3782	11.3937	14.0424	0.758144	-2.58036	-1.12407	-1.03361	-0.0930644	0.00145272	0.0725494	0.0394243	0.839819	-7.05323	-2.31078	-2.89822	-0.212083	-3.48197	-3.75049	-3.60999	-3.90833	-5.88683	-6.50635	-5.06371	-4.70275	-7.48036	-7.33352	-5.57347	-5.92139	-8.20025	-8.68084	-5.53282	-6.14816	sp|Q9ULW0|TPX2_HUMAN	SVDFHFR	S[+80]VDFHFR	IMAC
TTC39B_S120			0.0363868	0.602298	NaN	NaN	-2.03675	-1.79672			27.2183	8.87206			-4.2452	-2.2898			0.00189746	0.129656			-6.63658	-1.85292									0.613343	-0.441634	-0.257908	-1.04573	-4.79586	-3.52284	-1.21391	-4.66933	sp|Q5VTQ0|TT39B_HUMAN	GASTVSSSSSTK	GAS[+80]TVSSSSSTK	IMAC
ULK1_S758	0.0954785	0.539388	0.565182	0.969148	-0.456631	-0.746805	-1.31466	-1.07993	13.3402	6.95063	3.25347	1.29076	-1.12945	-0.72523	-0.256144	0.163861	0.0463422	0.201807	0.472773	0.742889	-2.74416	-1.48459	-0.784642	0.345343	0.457121	-0.240929	-0.165855	-0.602526	-0.755356	-1.28736	-1.21826	-1.00058	-1.24879	-1.12438	-1.50717	-0.816545	-1.32482	-1.56064	-1.30401	-0.691989	sp|O75385|ULK1_HUMAN	AGGTSSPSPVVFTVGSPPSGSTPPQGPR	AGGTSSPSPVVFTVGS[+80]PPSGSTPPQGPR	IMAC
VIM_S56	0.312735	0.599628			-4.89705	-4.96694	NaN	NaN	6.72945	4.1825			-0.656549	-0.539713			0.212351	0.381724			-1.45668	-0.965228			-4.23786	-4.8997	-4.47714	-4.91702	-5.62238	-4.82828	-5.66566	-4.80793									sp|P08670|VIME_HUMAN	SLYASSPGGVYATR	SLYASS[+80]PGGVYATR	IMAC
WWTR1_S89	0.869086	0.543025			1.27969	1.19484	NaN	NaN	0.802451	5.20358			0.0696965	-0.553189			0.831294	0.301746			0.22597	-1.16044			1.23008	1.2596	1.64962	1.29325	1.48249	1.14659	0.883934	0.952557									sp|Q9GZV5|WWTR1_HUMAN	SHSSPASLQLGTGAGAAGSPAQQHAHLR	SHS[+80]SPASLQLGTGAGAAGSPAQQHAHLR	IMAC
XIAP_S406	0.838188	0.629765	0.50191	0.969148	-2.61132	-1.93473	-3.51766	-3.47248	1.24806	3.61253	3.92795	0.629019	-0.231264	-0.394953	-0.534349	-0.0807491	0.75023	0.435258	0.404766	0.865163	-0.338831	-0.852934	-0.920925	-0.178064	-1.99022	-3.00115	-1.69013	-1.78438	-1.95736	-3.49655	-2.1047	-2.15972	-3.49981	-3.00115	-3.73889	-3.12532	-3.10532	-4.46435	-3.77004	-3.25567	sp|P98170|XIAP_HUMAN	SLEVLVADLVNAQK	S[+80]LEVLVADLVNAQK	IMAC
YAP1_S109	0.647582	0.639223	0.0435969	0.969148	3.18275	2.99624	2.97685	3.68115	3.0131	3.45153	20.7376	1.52178	-0.287337	-0.447974	-1.66664	-0.162553	0.499677	0.451697	0.0084381	0.704405	-0.734574	-0.820646	-4.53353	-0.400132	3.63343	3.0194	3.65637	2.78409	3.28824	2.78992	2.86074	2.68376	4.0931	3.52725	3.65956	3.8653	2.16784	2.11922	3.80003	3.39972	sp|P46937|YAP1_HUMAN	QASTDAGTAGALTPQHVR	QAS[+80]TDAGTAGALTPQHVR	IMAC
YAP1_S127	0.949372	0.539388	0.0363868	0.892246	3.79599	3.75622	3.536	4.44019	0.279588	7.6274	23.8512	2.86496	-0.0303764	-0.777124	-1.89434	-0.274209	0.937651	0.172687	0.0041198	0.517016	-0.0827678	-1.60882	-5.4657	-0.692956	4.06695	3.5554	4.34219	3.94737	4.0054	3.5562	3.27737	3.45794	4.59028	4.37605	4.73409	4.4205	2.39879	2.77886	4.24616	4.36002	sp|P46937|YAP1_HUMAN	AHSSPASLQLGAVSPGTLTPTGVVSGPAATPTAQHLR	AHS[+80]SPASLQLGAVSPGTLTPTGVVSGPAATPTAQHLR	IMAC
ZNF638_S383	0.0424008	0.693988	0.664953	0.639349	-0.379111	1.05571	-0.7806	-0.413431	18.2627	2.65748	2.27662	7.43972	-1.2873	-0.307361	-0.231978	-0.764449	0.0149188	0.542315	0.592022	0.180313	-3.86804	-0.656762	-0.577274	-1.5383	0.507313	0.021764	1.20696	1.21182	-0.959318	-1.0862	0.784923	1.01913	-0.648146	-0.681076	-0.543299	0.480886	-1.26847	-0.524708	-0.89325	-0.698061	sp|Q14966|ZN638_HUMAN	NYQSQADIPIRSPFGIVK	NYQSQADIPIRS[+80]PFGIVK	IMAC

## Sheet: Description of table header
ColumnHeader	Description
id	Unique phopshosite identifier
adj.P.Val.H3122_Drug_24hr.over.H3122_DMSO_24hr	FDR-corrected p-value of "Two-sample mod T" in group "H3122_Drug_24hr.over.H3122_DMSO_24hr"
adj.P.Val.H3122_Drug_6hr.over.H3122_DMSO_6hr	FDR-corrected p-value of "Two-sample mod T" in group "H3122_Drug_6hr.over.H3122_DMSO_6hr"
adj.P.Val.Ls513_Drug_24hr.over.Ls513_DMSO_24hr	FDR-corrected p-value of "Two-sample mod T" in group "Ls513_Drug_24hr.over.Ls513_DMSO_24hr"
adj.P.Val.Ls513_Drug_6hr.over.Ls513_DMSO_6hr	FDR-corrected p-value of "Two-sample mod T" in group "Ls513_Drug_6hr.over.Ls513_DMSO_6hr"
AveExpr.H3122_Drug_24hr.over.H3122_DMSO_24hr	Average abundance across all data columns used in "Two-sample mod T" in group "H3122_Drug_24hr.over.H3122_DMSO_24hr"
AveExpr.H3122_Drug_6hr.over.H3122_DMSO_6hr	Average abundance across all data columns used in "Two-sample mod T" in group "H3122_Drug_6hr.over.H3122_DMSO_6hr"
AveExpr.Ls513_Drug_24hr.over.Ls513_DMSO_24hr	Average abundance across all data columns used in "Two-sample mod T" in group "Ls513_Drug_24hr.over.Ls513_DMSO_24hr"
AveExpr.Ls513_Drug_6hr.over.Ls513_DMSO_6hr	Average abundance across all data columns used in "Two-sample mod T" in group "Ls513_Drug_6hr.over.Ls513_DMSO_6hr"
Log.P.Value.H3122_Drug_24hr.over.H3122_DMSO_24hr	Transformed p-value (-10*log10(p-value) of) "Two-sample mod T" in group "H3122_Drug_24hr.over.H3122_DMSO_24hr"
Log.P.Value.H3122_Drug_6hr.over.H3122_DMSO_6hr	Transformed p-value (-10*log10(p-value) of) "Two-sample mod T" in group "H3122_Drug_6hr.over.H3122_DMSO_6hr"
Log.P.Value.Ls513_Drug_24hr.over.Ls513_DMSO_24hr	Transformed p-value (-10*log10(p-value) of) "Two-sample mod T" in group "Ls513_Drug_24hr.over.Ls513_DMSO_24hr"
Log.P.Value.Ls513_Drug_6hr.over.Ls513_DMSO_6hr	Transformed p-value (-10*log10(p-value) of) "Two-sample mod T" in group "Ls513_Drug_6hr.over.Ls513_DMSO_6hr"
logFC.H3122_Drug_24hr.over.H3122_DMSO_24hr	Log2-fold change "Two-sample mod T" in group "H3122_Drug_24hr.over.H3122_DMSO_24hr"
logFC.H3122_Drug_6hr.over.H3122_DMSO_6hr	Log2-fold change "Two-sample mod T" in group "H3122_Drug_6hr.over.H3122_DMSO_6hr"
logFC.Ls513_Drug_24hr.over.Ls513_DMSO_24hr	Log2-fold change "Two-sample mod T" in group "Ls513_Drug_24hr.over.Ls513_DMSO_24hr"
logFC.Ls513_Drug_6hr.over.Ls513_DMSO_6hr	Log2-fold change "Two-sample mod T" in group "Ls513_Drug_6hr.over.Ls513_DMSO_6hr"
P.Value.H3122_Drug_24hr.over.H3122_DMSO_24hr	Nominal p-value of "Two-sample mod T" in group "H3122_Drug_24hr.over.H3122_DMSO_24hr"
P.Value.H3122_Drug_6hr.over.H3122_DMSO_6hr	Nominal p-value of "Two-sample mod T" in group "H3122_Drug_6hr.over.H3122_DMSO_6hr"
P.Value.Ls513_Drug_24hr.over.Ls513_DMSO_24hr	Nominal p-value of "Two-sample mod T" in group "Ls513_Drug_24hr.over.Ls513_DMSO_24hr"
P.Value.Ls513_Drug_6hr.over.Ls513_DMSO_6hr	Nominal p-value of "Two-sample mod T" in group "Ls513_Drug_6hr.over.Ls513_DMSO_6hr"
t.H3122_Drug_24hr.over.H3122_DMSO_24hr	Value of the t-statistics of "Two-sample mod T" in group "H3122_Drug_24hr.over.H3122_DMSO_24hr"
t.H3122_Drug_6hr.over.H3122_DMSO_6hr	Value of the t-statistics of "Two-sample mod T" in group "H3122_Drug_6hr.over.H3122_DMSO_6hr"
t.Ls513_Drug_24hr.over.Ls513_DMSO_24hr	Value of the t-statistics of "Two-sample mod T" in group "Ls513_Drug_24hr.over.Ls513_DMSO_24hr"
t.Ls513_Drug_6hr.over.Ls513_DMSO_6hr	Value of the t-statistics of "Two-sample mod T" in group "Ls513_Drug_6hr.over.Ls513_DMSO_6hr"
H3122_DMSO24hr_R1	Abundance in group "H3122_DMSO_24hr"
H3122_DMSO24hr_R2	Abundance in group "H3122_DMSO_24hr"
H3122_DMSO6hr_R1	Abundance in group "H3122_DMSO_6hr"
H3122_DMSO6hr_R2	Abundance in group "H3122_DMSO_6hr"
H3122_Drug24hr_R1	Abundance in group "H3122_Drug_24hr"
H3122_Drug24hr_R2	Abundance in group "H3122_Drug_24hr"
H3122_Drug6hr_R1	Abundance in group "H3122_Drug_6hr"
H3122_Drug6hr_R2	Abundance in group "H3122_Drug_6hr"
Ls513_DMSO24hr_R1	Abundance in group "Ls513_DMSO_24hr"
Ls513_DMSO24hr_R2	Abundance in group "Ls513_DMSO_24hr"
Ls513_DMSO6hr_R1	Abundance in group "Ls513_DMSO_6hr"
Ls513_DMSO6hr_R2	Abundance in group "Ls513_DMSO_6hr"
Ls513_Drug24hr_R1	Abundance in group "Ls513_Drug_24hr"
Ls513_Drug24hr_R2	Abundance in group "Ls513_Drug_24hr"
Ls513_Drug6hr_R1	Abundance in group "Ls513_Drug_6hr"
Ls513_Drug6hr_R2	Abundance in group "Ls513_Drug_6hr"
Protein.Name	Uniprot protein accession number
Peptide.Sequence	Peptide sequence
Peptide.Modified.Sequence	Modified peptide sequence
Enrichment	IMAC or pY
