# Supplementary material for: A highly multiplexed quantitative phosphosite assay for biology and preclinical studies
Source: Mol Syst Biol. 2021 Sep 27;17(9):e10156. doi: 10.15252/msb.202010156 (PMC8474009; doi:10.15252/msb.202010156)
Supplement: Supplementary file 6 — Dataset EV5 [file MSB-17-e10156-s009.xlsx]

## Sheet: EV5
Dataset EV5: Data table of PDX study in six WHIM models Table includes all the peptides detected in this study with results of moderated one-sample T-test comparing Buparlisib/Vehicle treatment at 2hr and 50hr. Peptides are identified by the gene symbol and phosphosite. "Description of all column headers" sheet contains information about all column headers
id	adj.P.Val.2hr	adj.P.Val.50hr	AveExpr.2hr	AveExpr.50hr	Log.P.Value.2hr	Log.P.Value.50hr	logFC.2hr	logFC.50hr	P.Value.2hr	P.Value.50hr	t.2hr	t.50hr	WHIM4_2hr_drug.Vehicle	WHIM30_2hr_drug.Vehicle	WHIM21_2hr_drug.Vehicle	WHIM6_2hr_drug.Vehicle	WHIM2_2hr_drug.Vehicle	WHIM12_2hr_drug.Vehicle	WHIM4_50hr_drug.Vehicle	WHIM30_50hr_drug.Vehicle	WHIM21_50hr_drug.Vehicle	WHIM6_50hr_drug.Vehicle	WHIM2_50hr_drug.Vehicle	WHIM12_50hr_drug.Vehicle	Protein.Name	Peptide.Sequence	Peptide.Modified.Sequence	Enrichment
ABI1_S221	0.955671	0.787743	0.0211286	-0.111685	0.394117	2.60198	0.0141533	-0.115033	0.913247	0.549291	0.113004	-0.626534	0.421743	-0.0785471	-0.180126	-0.158357	-0.136101	0.258161	-0.452779	0.150443	-0.19875	-0.448581	-0.222757	0.502311	sp|Q8IZP0|ABI1_HUMAN	LGSQHSPGR	LGS[+80]QHSPGR	IMAC
ABL1_Y393	0.428447	0.99256	-0.2214	-0.00134699	6.92205	0.0324312	-0.2214	-0.00134699	0.20314	0.99256	-1.40842	-0.00963499	-0.643126	-0.130412	-0.391024	0.120994	-0.404246	0.119414	-0.183863	0.244456	0.171736	0.0407303	-0.23439	-0.0467513	sp|P00519|ABL1_HUMAN	LMTGDTYTAHAGAK	LMTGDTY[+80]TAHAGAK	pY
ACIN1_S825	0.243222	0.604481	-0.293961	-0.0893009	11.6517	5.3715	-0.293961	-0.177707	0.0683651	0.290302	-2.15994	-1.1364	0.0969463	-0.121818	-0.609399	-0.547985	-0.215212	-0.366298	-0.471076	-0.0245086	-0.375546	-0.391944	0.763676	-0.0364071	sp|Q9UKV3|ACINU_HUMAN	KISVVSATK	KIS[+80]VVSATK	IMAC
AKT1_S473	0.00742192	0.0644681	-3.94096	-2.44057	37.946	22.5932	-3.37185	-2.44057	0.000160474	0.00550407	-7.49866	-3.8311	-2.41305	-2.82525	-4.00455	-4.01427	-8.38298	-2.00565	-2.16199	-2.5133	-3.65593	-4.16034	-1.05445	-1.09738	sp|P31749|AKT1_HUMAN	RPHFPQFSYSASGTA	RPHFPQFS[+80]YSASGTA	IMAC
AKT1_T308	0.180802	0.0540694	-1.0061	-1.05386	13.9821	24.2028	-1.0061	-1.1121	0.039975	0.00379947	-2.53484	-4.10487	-1.20436	-1.59776	-1.30602	0.00500647	-1.91192	-0.021551	-0.981602	-0.560349	-1.48393	-1.42253	-2.52878	0.654064	sp|P31749|AKT1_HUMAN	TFCGTPEYLAPEVLEDNDYGR	T[+80]FC[+57]GTPEYLAPEVLEDNDYGR	IMAC
AKT1S1_T246	0.0664321	0.0266733	-1.41747	-1.19645	21.4376	30.6294	-1.41747	-1.17418	0.00718185	0.00086508	-3.79297	-5.29222	-2.14161	-1.05987	-1.66997	-0.735381	-2.6409	-0.257062	-1.40963	-0.983263	-1.53604	-0.767732	-2.10497	-0.377076	sp|Q96B36|AKTS1_HUMAN	LNTSDFQK	LNT[+80]SDFQK	IMAC
AKT2_S474	0.015663	0.0209568	-1.47019	-1.74396	29.7406	35.2011	-1.55349	-1.76762	0.00106156	0.000301918	-5.44897	-6.25018	-2.45491	-2.29917	-1.27621	-0.0337424	-1.48045	-1.27666	-1.42453	-1.70331	-3.15118	-2.41994	-1.52278	-0.241997	sp|P31751|AKT2_HUMAN	THFPQFSYSASIRE	THFPQFS[+80]YSASIRE	IMAC
ANLN_S225	0.470341	0.273158	0.19258	-0.37338	6.21631	12.7446	0.18202	-0.308975	0.238984	0.0531551	1.28941	-2.28668	0.68729	0.161304	0.112998	0.373854	-0.0693679	-0.110597	-1.02584	-0.304018	-0.46368	-0.243792	-0.224388	0.0214404	sp|Q9NQW6|ANLN_HUMAN	QNSVQEQPGTACLSK	QNS[+80]VQEQPGTAC[+57]LSK	IMAC
APLP2_Y750	0.854646	0.953079	0.0896692	-0.0509502	1.31265	0.929655	0.0896692	-0.0509502	0.739153	0.807299	0.34693	-0.252554	-0.315157	0.759939	-0.453106	0.778442	-0.186589	-0.0455147	-0.303848	0.315729	-0.375663	0.534877	-0.0255854	-0.451211	sp|Q06481|APLP2_HUMAN	MQNHGYENPTYK	MQNHGY[+80]ENPTYK	pY
ARAF_S186	0.984202	0.987416	0.00507502	0.073312	0.116364	0.29444	0.00569858	0.0127584	0.973562	0.93445	0.0343821	0.0850064	0.376317	-0.557338	-0.246364	0.0360997	0.107155	0.31458	0.0271526	0.756429	0.230886	-0.288748	-0.150588	-0.13526	sp|P10398|ARAF_HUMAN	QHEAPSNRPLNELLTPQGPSPR	QHEAPSNRPLNELLTPQGPS[+80]PR	IMAC
ARAF_S299	0.430088	0.783241	0.350103	-0.130161	6.84225	2.68078	0.278739	-0.130161	0.206907	0.539414	1.39523	-0.642504	0.399232	-0.410393	-0.086019	1.3961	0.210645	0.591058	-0.516145	0.280381	-0.289397	-0.439663	-0.248319	0.432176	sp|P10398|ARAF_HUMAN	NLGYRDSGYYWEVPPSEVQLLK	NLGYRDS[+80]GYYWEVPPSEVQLLK	IMAC
ARAF_T181	0.0987776	0.987416	0.449229	-0.00773628	18.4115	0.270546	0.423372	-0.0203558	0.0144162	0.939605	3.24985	-0.0783047	0.617873	0.235848	0.295027	0.959411	0.378172	0.209045	-0.593627	1.007	-0.134479	0.501122	-0.453308	-0.373127	sp|P10398|ARAF_HUMAN	QHEAPSNRPLNELLTPQGPSPR	QHEAPSNRPLNELLT[+80]PQGPSPR	IMAC
ATM_S1981	0.856836	0.335588	0.0800111	0.320071	1.27448	11.2858	0.0800111	0.294532	0.745679	0.0743736	0.337861	2.06682	0.457883	-0.401811	-0.120993	0.750512	0.286329	-0.491853	0.252293	0.424596	-0.350665	0.164884	1.09297	0.336347	sp|Q13315|ATM_HUMAN	SLAFEEGSQSTTISSLSEK	SLAFEEGS[+80]QSTTISSLSEK	IMAC
AURKB_T232	0.0107678	0.987416	0.780023	-0.0158674	34.5689	0.158909	0.8026	-0.0158674	0.000349225	0.964071	6.51141	-0.0465487	0.886542	0.151271	0.577738	0.884815	0.861341	1.31843	-1.1963	0.535209	0.00334517	-0.722081	0.621652	0.662965	sp|Q96GD4|AURKB_HUMAN	TMCGTLDYLPPEMIEGR	T[+80]MC[+57]GTLDYLPPEMIEGR	IMAC
AXL_Y702	0.961872	0.547396	0.0290484	-0.148207	0.329166	6.36776	-0.013608	-0.17611	0.927008	0.230794	-0.0950257	-1.30244	-0.227601	0.679741	-0.0273764	0.211107	-0.382857	-0.078723	-0.174774	-0.293047	-0.301536	0.285602	-0.00636953	-0.399117	sp|P30530|UFO_HUMAN	IYNGDYYR	IYNGDY[+80]YR	pY
BAD_S75	0.132208	0.433961	-0.387129	-0.326008	16.4077	8.66293	-0.387129	-0.288284	0.0228683	0.136053	-2.91872	-1.66676	-0.165453	-0.574935	-0.775788	-0.0380155	-0.354168	-0.414416	-1.07074	-0.243935	-0.615459	-0.10208	0.267809	-0.191639	sp|Q92934|BAD_HUMAN	HSSYPAGTEDDEGMGEEPSPFR	HSS[+80]YPAGTEDDEGMGEEPSPFR	IMAC
BAD_S99	0.135137	0.127074	-0.514228	-0.436451	15.9233	17.3175	-0.486784	-0.443114	0.0255665	0.018546	-2.84878	-2.9829	-0.128512	-0.40853	-0.69816	-0.606153	-1.21941	-0.0245966	-0.507418	-0.401721	-0.97885	-0.256155	-0.607184	0.132621	sp|Q92934|BAD_HUMAN	SAPPNLWAAQR	S[+80]APPNLWAAQR	IMAC
BCL2_S70	0.015663	0.030049	0.828492	0.704681	29.5835	28.351	0.828492	0.650855	0.00110064	0.00146184	5.41425	4.85217	1.13303	1.2003	0.865458	0.653254	0.490888	0.628031	-0.229482	0.655554	0.639435	0.600747	0.707682	1.85415	sp|P10415|BCL2_HUMAN	TSPLQTPAAPGAAAGPALSPVPPVVHLTLR	TS[+80]PLQTPAAPGAAAGPALSPVPPVVHLTLR	IMAC
BCL2L11_S77	0.41718	0.339805	0.275422	0.46575	7.3883	10.9714	0.264277	0.46575	0.182461	0.0799583	1.48496	2.01931	0.963197	0.482316	-0.0891259	0.512871	0.151008	-0.367732	-0.299513	0.875304	0.0471952	0.472409	0.933573	0.765535	sp|O43521|B2L11_HUMAN	SPLFIFMR	S[+80]PLFIFMR	IMAC
BRAF_S446	0.502	0.839731	-0.0946086	-0.147182	5.56842	2.12698	-0.107876	-0.0662183	0.277433	0.612777	-1.17887	-0.527645	-0.0965623	-0.0611403	-0.203895	-0.0969417	0.11406	-0.223172	-0.0733159	-0.0191212	-0.704362	-0.109938	0.0861345	-0.0624918	sp|P15056|BRAF_HUMAN	RDSSDDWEIPDGQITVGQR	RDS[+80]SDDWEIPDGQITVGQR	IMAC
BRAF_T401	0.015663	0.0644681	-0.683334	-0.599814	30.1993	22.5371	-0.683334	-0.599814	0.000955139	0.00557562	-5.49855	-3.82171	-0.382909	-0.686797	-0.883158	-0.889309	-0.742023	-0.515807	-0.850885	-0.391517	-0.911491	-0.485833	-0.194044	-0.765117	sp|P15056|BRAF_HUMAN	GDGGSTTGLSATPPASLPGSLTNVK	GDGGSTTGLS[+80]ATPPASLPGSLTNVK	IMAC
BRCA1_S753	0.930462	0.927649	0.0150748	-0.0563291	0.68024	1.17944	-0.0303282	-0.0563291	0.85502	0.762176	-0.189798	-0.313696	0.88696	0.00443906	-0.127461	0.246783	-0.245112	-0.67516	-0.0468538	0.285708	-0.395871	-0.468638	0.102598	0.185083	sp|P38398|BRCA1_HUMAN	DLMLSGER	DLMLS[+80]GER	IMAC
BUB1_S596	0.41718	0.359323	0.243375	-0.419194	7.37844	10.2582	0.236546	-0.38962	0.182876	0.0942277	1.48335	-1.91124	0.805447	0.0961737	-0.226397	-0.0883438	0.441137	0.432231	-1.24955	0.219218	-0.588764	-0.706866	-0.0223596	-0.166846	sp|O43683|BUB1_HUMAN	SPGDFTSAAQLASTPFHK	S[+80]PGDFTSAAQLASTPFHK	IMAC
CAMSAP2_S1268	0.675864	0.898844	0.143318	0.116143	3.30103	1.40301	0.103765	0.116143	0.467624	0.723934	0.768801	0.366552	0.739971	-0.230398	-0.0152198	0.325532	0.114563	-0.0745395	-0.42012	0.865243	0.11042	-0.792665	0.792378	0.1416	sp|Q08AD1|CAMP2_HUMAN	SIHRDHIESPK	S[+80]IHRDHIESPK	IMAC
CDC20_S41	0.51287	0.0877616	0.262027	-0.677477	5.22243	19.7294	0.262027	-0.491718	0.30044	0.0106428	1.12087	-3.36253	0.856358	-0.129653	-0.264922	-0.0509062	0.7176	0.443684	-2.04307	-0.29923	-0.600506	-0.57285	-0.0549533	-0.494254	sp|Q12834|CDC20_HUMAN	EAAGPAPSPMR	EAAGPAPS[+80]PMR	IMAC
CDK1_T161	0.401498	0.76566	0.308547	-0.139656	8.00166	3.02489	0.308547	-0.0990428	0.158429	0.498323	1.58458	-0.710945	0.528597	-0.274643	-0.0235606	0.71935	0.661919	0.239622	-0.312249	0.00435828	0.00523021	-0.659263	0.15141	-0.0274242	sp|P06493|CDK1_HUMAN	VYTHEVVTLWYR	VYT[+80]HEVVTLWYR	IMAC
CDK1_Y15	0.488862	0.0877616	0.171985	-0.493538	5.95714	19.9909	0.153483	-0.499508	0.25368	0.0100211	1.24527	-3.40443	0.612628	0.153489	0.0779099	0.298392	-0.0507722	-0.059739	-1.05074	-0.324503	-0.655081	0.0875543	-0.625965	-0.392496	sp|P06493|CDK1_HUMAN	IGEGTYGVVYK	IGEGTY[+80]GVVYK	pY
CFAP97_S218	0.668312	0.965284	-0.237172	-0.090752	3.38389	0.573872	-0.13287	-0.0414488	0.458787	0.876219	-0.785349	-0.161086	0.290546	-0.021989	-1.29956	-0.233199	0.191823	-0.350655	-0.598357	0.0117772	0.187627	-1.26053	0.78733	0.327639	sp|Q9P2B7|CFA97_HUMAN	KHVSGITLLSPK	KHVSGITLLS[+80]PK	IMAC
CHEK1_S317	0.388219	0.367248	0.30642	0.490047	8.45817	9.86209	0.353907	0.490047	0.142621	0.103227	1.65808	1.85095	1.62787	-0.00371487	0.178892	-1.20503	0.680038	0.560468	1.44941	-0.278378	0.365761	-0.157521	0.825626	0.735381	sp|O14757|CHK1_HUMAN	YSSSQPEPR	YSSS[+80]QPEPR	IMAC
CIC_S1389	0.24975	0.987416	0.558497	0.0158575	11.348	0.193587	0.559305	0.0158575	0.073317	0.956404	2.11668	0.0564931	1.64092	0.297905	0.358048	1.24576	-0.527247	0.335603	0.183446	0.807355	-0.987509	-0.568661	0.485427	0.175087	sp|Q96RK0|CIC_HUMAN	AILGSYR	AILGS[+80]YR	IMAC
CRK_Y251	0.561945	0.519295	0.615072	3.50418	4.5678	6.76458	0.615072	0.772637	0.349317	0.210641	1.00514	1.36698	-0.352637	2.25415	-0.753169	2.05629	0.0565835	0.429215	0.507967	0.128051	-1.23144	2.20784	19.2355	0.17715	sp|P46108|CRK_HUMAN	RVPNAYDK	RVPNAY[+80]DK	pY
CTNNB1_S552	0.218545	0.275669	-0.391258	-0.27187	12.4639	12.5858	-0.391258	-0.27187	0.0567035	0.0551337	-2.29316	-2.26277	-0.10443	-0.941706	-0.687025	0.0398897	-0.207805	-0.446475	-0.387907	-0.351288	-0.30164	-0.359663	-0.145533	-0.0851894	sp|P35222|CTNB1_HUMAN	RTSMGGTQQQFVEGVR	RTS[+80]MGGTQQQFVEGVR	IMAC
DDI2_S194	0.836894	0.157268	0.138121	-0.51215	1.51376	15.6666	0.138121	-0.440805	0.705706	0.027123	0.393948	-2.729	0.515271	0.809909	-1.11871	0.781465	-0.596504	0.437299	-0.612842	-0.445491	0.34559	-0.477972	-1.65531	-0.226877	sp|Q5TDH0|DDI2_HUMAN	IRLFSADPFDLEAQAK	IRLFS[+80]ADPFDLEAQAK	IMAC
DOCK5_S1756	0.497899	0.958149	0.368302	0.0336415	5.7003	0.816189	0.274258	0.0867627	0.269135	0.828669	1.20336	0.223979	-0.956931	0.00520516	-0.000828659	0.351036	0.741594	2.06973	-1.71823	0.928874	0.5025	0.7769	0.425574	-0.71377	sp|Q9H7D0|DOCK5_HUMAN	APEPDLMSPTRK	APEPDLMS[+80]PTRK	IMAC
DYRK2_Y382	0.743661	0.561387	0.0953799	-0.179066	2.53396	5.96554	0.0953799	-0.16257	0.557962	0.25319	0.616035	-1.23616	0.0638151	-0.241278	-0.223808	0.364292	0.339563	0.269695	-0.53716	-0.128808	-0.296975	0.0403932	-0.131299	-0.0205449	sp|Q92630|DYRK2_HUMAN	VYTYIQSR	VYTY[+80]IQSR	pY
EGFR_Y1110	0.497899	0.747104	0.819225	0.0551136	5.71195	3.72551	0.365715	-0.297019	0.268414	0.424081	1.20535	-0.844611	0.0766213	0.890196	-0.162461	0.252766	4.13633	-0.278102	3.09398	-0.981898	-0.232661	0.300089	-1.22653	-0.622299	sp|P00533|EGFR_HUMAN	RPAGSVQNPVYHNQPLNPAPSR	RPAGSVQNPVY[+80]HNQPLNPAPSR	pY
EGFR_Y1172	0.664228	0.375048	0.0854666	-0.313547	3.44484	9.60692	0.142557	-0.302481	0.452393	0.109473	0.797071	-1.81198	0.394435	0.126036	-0.199791	0.709728	-0.792461	0.274853	-1.13109	-0.257297	-0.0670174	0.459707	-0.510034	-0.375552	sp|P00533|EGFR_HUMAN	GSHQISLDNPDYQQDFFPK	GSHQISLDNPDY[+80]QQDFFPK	pY
EGFR_Y1197	0.51287	0.958149	0.241397	0.0372681	5.11841	0.822105	0.241397	0.0451943	0.307722	0.827541	1.1027	0.225482	0.688392	0.40813	-0.302052	0.819691	-0.0978473	-0.0679337	0.460765	-0.218945	0.206193	0.511633	-0.0559564	-0.680082	sp|P00533|EGFR_HUMAN	GSTAENAEYLR	GSTAENAEY[+80]LR	pY
EIF2A_S506	0.968581	0.561387	0.00834965	-0.203063	0.215774	6.0518	0.00834965	-0.203063	0.95153	0.24821	0.0630403	-1.25045	0.327445	-0.172984	-0.26703	0.235588	0.0826074	-0.155528	-0.417142	0.0726584	-0.597714	-0.246937	0.133968	-0.163212	sp|Q9BY44|EIF2A_HUMAN	SDKSPDLAPTPAPQSTPR	SDKS[+80]PDLAPTPAPQSTPR	IMAC
EIF2A_T518	0.00466984	0.683233	1.05362	0.205755	41.2075	4.44426	1.0308	0.242119	7.57271e-05	0.359396	8.32632	0.975281	0.891775	0.310819	1.13253	0.916784	1.88768	1.18211	-0.863538	0.502094	0.730696	-0.326522	0.548304	0.643493	sp|Q9BY44|EIF2A_HUMAN	SPDLAPTPAPQSTPR	SPDLAPTPAPQST[+80]PR	IMAC
EIF4EBP1_S65	0.0124499	0.0209568	-1.59358	-1.40895	33.2691	34.6872	-1.66115	-1.44627	0.000471078	0.000339841	-6.27083	-6.13706	-2.60607	-1.97213	-2.08635	-1.14011	-1.44608	-0.310782	-2.01896	-1.18715	-2.04688	-1.60263	-1.2051	-0.392971	sp|Q13541|4EBP1_HUMAN	FLMECRNSPVTK	FLMEC[+57]RNS[+80]PVTK	IMAC
EIF4EBP1_T37_T46	0.015663	0.030049	-1.45196	-1.07008	31.5818	28.5047	-1.51681	-1.08497	0.000694736	0.001411	-5.86759	-4.88115	-2.3882	-1.38777	-2.15422	-1.3399	-1.23272	-0.208953	-1.59884	-0.825699	-1.891	-1.03578	-0.879637	-0.189545	sp|Q13541|4EBP1_HUMAN	VVLGDGVQLPPGDYSTTPGGTLFSTTPGGTR	VVLGDGVQLPPGDYSTT[+80]PGGTLFSTT[+80]PGGTR	IMAC
EML4_T209	0.135137	0.965284	0.86522	-0.243407	16.0353	0.517807	0.925318	-0.069741	0.0249154	0.887604	2.86712	-0.146144	0.44859	-0.611228	1.62803	0.736966	1.80735	1.18161	-1.29462	0.501061	1.26628	-2.9386	0.537657	0.467779	sp|Q9HC35|EMAL4_HUMAN	LIPKVTK	LIPKVT[+80]K	IMAC
EPHA2_Y575	0.446591	0.898844	0.377234	0.157223	6.5822	1.55489	0.377234	0.0563317	0.219675	0.699055	1.35209	0.401549	1.15621	-0.085694	-0.110536	0.95811	-0.165285	0.510602	-0.187376	0.207055	-0.0968809	0.964717	-0.0302826	0.0861031	sp|P29317|EPHA2_HUMAN	QSPEDVYFSK	QSPEDVY[+80]FSK	pY
EPS8_Y774	0.443029	0.767027	-0.780722	-0.0171472	6.66497	2.85451	-0.780722	-0.128225	0.215528	0.518262	-1.36586	-0.677313	-1.80735	0.371969	-2.40808	1	-0.824558	-1.0163	-0.102686	-0.316474	0.125531	1.12338	-0.461331	-0.471306	sp|Q12929|EPS8_HUMAN	VYSQITVQK	VY[+80]SQITVQK	pY
ERBB2_Y1248	0.582111	0.763151	-1.11091	0.878068	4.24033	3.26591	-0.42337	0.560309	0.376675	0.471421	-0.945858	0.757729	-1.11203	-0.734875	-0.237011	0.475166	1.07442	-6.13116	1.83551	-1.04278	0.458462	-0.0654518	5.33665	-1.25398	sp|P04626|ERBB2_HUMAN	GTPTAENPEYLGLDVPV	GTPTAENPEY[+80]LGLDVPV	IMAC
ERBB3_Y1328	0.371155	0.729884	1.27707	-0.56024	9.19465	3.86884	0.84498	0.27961	0.120375	0.410313	1.77578	0.871142	0.189823	1.62118	-0.0893249	0.968123	-0.170346	5.14296	0.432621	2.00744	-0.272044	0.80791	0.150044	-6.48741	sp|P21860|ERBB3_HUMAN	SLEATDSAFDNPDYWHSR	SLEATDSAFDNPDY[+80]WHSR	pY
ERH_Y92	0.290711	0.574202	0.30857	-0.178151	10.5552	5.78688	0.30857	-0.175695	0.0879991	0.263823	1.99146	-1.2064	0.118644	0.632268	-0.173812	0.345927	0.70044	0.227952	0.0210616	0.0631938	-0.579129	-0.156342	-0.0489096	-0.368782	sp|P84090|ERH_HUMAN	IYVLLR	IY[+80]VLLR	pY
ERRFI1_Y394	0.743661	0.61574	-0.0972344	-0.196424	2.56808	5.10479	-0.0972344	-0.251507	0.553595	0.308689	-0.623069	-1.0908	0.270211	0.0951086	-0.436499	-0.106808	-0.423472	0.0180533	-0.670409	-0.332799	0.130894	0.877929	-0.898778	-0.285379	sp|Q9UJM3|ERRFI_HUMAN	VSSTHYYLLPERPPYLDK	VSSTHYY[+80]LLPERPPYLDK	pY
EZH2_T487	0.715089	0.270183	-0.0149325	-0.411896	2.92238	12.9145	-0.0684378	-0.411896	0.510226	0.0511156	-0.69417	-2.31227	0.486527	-0.136747	-0.302363	-0.0763347	0.00687617	-0.0675528	-0.960941	-0.0821497	-0.664784	-0.513293	-0.135219	-0.114987	sp|Q15910|EZH2_HUMAN	ESSIIAPAPAEDVDTPPRK	ESSIIAPAPAEDVDT[+80]PPRK	IMAC
FGFR1_Y653	0.852943	0.865999	0.074472	-0.0870801	1.40352	1.81269	0.074472	-0.0870801	0.723849	0.658766	0.36833	-0.459425	-0.0837107	0.575513	-0.127886	0.650778	-0.287577	-0.280285	-0.613583	0.265357	0.0607049	0.0263647	0.191912	-0.453236	sp|P11362|FGFR1_HUMAN	DIHHIDYYKK	DIHHIDY[+80]YKK	pY
FGFR2_Y656	0.893183	0.965284	-0.127719	0.513628	0.965077	0.495207	-0.114556	-0.0922259	0.800741	0.892235	-0.26248	-0.140077	-1.83458	0.827023	-0.940621	0.351074	0.125531	0.705257	6.04439	-0.333819	-0.00946033	-1.47917	-2.16993	1.02975	sp|P21802|FGFR2_HUMAN	DINNIDYYKK	DINNIDYY[+80]KK	pY
FGFR4_Y642	0.937295	0.83011	0.0422293	-0.0323465	0.597669	2.20931	0.0422293	-0.0767365	0.871431	0.601269	0.168065	-0.54513	-0.520832	0.702238	-0.415037	0.503433	-0.0433926	0.026967	-0.247928	-0.0680643	0.514573	-0.187933	-0.28273	0.0780025	sp|P22455|FGFR4_HUMAN	GVHHIDYYKK	GVHHIDYY[+80]KK	pY
FOXO1_S319	0.0480877	0.304964	-1.50859	-0.400313	23.2986	11.8086	-1.20668	-0.434652	0.00467881	0.0659382	-4.13562	-2.14568	-4.03562	-1.83773	-1.09954	-0.18927	-1.06848	-0.820915	0.0579832	0.445411	-0.729352	-0.815917	-0.671946	-0.688056	sp|Q12778|FOXO1_HUMAN	TSSNASTISGR	TSS[+80]NASTISGR	IMAC
FOXO3_T32	0.0937366	0.036012	-1.33487	-1.26361	18.8029	27.1073	-1.33487	-1.27476	0.0131738	0.00194659	-3.33022	-4.62124	-1.89755	-0.863206	-1.90382	-0.390929	-2.84152	-0.112207	-1.56905	-0.588436	-1.51445	-1.42718	-2.54269	0.0601444	sp|O43524|FOXO3_HUMAN	SCTWPLQRPELQASPAK	SC[+57]T[+80]WPLQRPELQASPAK	IMAC
FRS2_Y306	0.302718	0.898844	0.188166	-0.0914963	10.2297	1.48021	0.229205	-0.0784813	0.0948475	0.711179	1.93434	-0.384429	0.375509	0.266479	0.181734	0.671596	-0.459432	0.0931094	-0.46073	0.233957	-0.0763958	0.603395	0	-0.849205	sp|Q8WU20|FRS2_HUMAN	LVYENINGLSIPSASGVR	LVY[+80]ENINGLSIPSASGVR	pY
FRS2_Y392	0.893183	0.76566	-0.532597	1.36265	0.935149	3.04526	-0.105918	1.36265	0.806279	0.495991	-0.255	0.718258	-0.240765	-0.828669	0.345432	0.652664	-4.14296	1.01871	6.03892	-1.34786	0.262193	0.571336	-5.85445	8.50573	sp|Q8WU20|FRS2_HUMAN	TPSLNGYHNNLDPMHNYVNTENVTVPASAHK	TPSLNGYHNNLDPMHNY[+80]VNTENVTVPASAHK	pY
GAB1_Y659	0.686422	0.749611	-0.173148	0.364043	3.13309	3.54173	-0.120745	0.364043	0.486061	0.442412	-0.736573	0.810214	-0.296165	0.100853	-0.964167	0.404864	-0.407424	0.123148	1.44843	0.913873	-0.672323	1.10444	0.211504	-0.821663	sp|Q13480|GAB1_HUMAN	VDYVVVDQQK	VDY[+80]VVVDQQK	pY
GLYR1_S130	0.449385	0.803336	-0.41949	-0.146587	6.4607	2.46164	-0.41949	-0.133989	0.225907	0.56733	-1.33183	-0.597801	0.486504	-0.648828	-0.802916	-1.2677	0.371007	-0.655003	-0.146609	-0.598893	-0.997414	0.0212712	0.650847	0.191277	sp|Q49A26|GLYR1_HUMAN	KLSLSEGK	KLS[+80]LSEGK	IMAC
GRB2_Y209	0.603908	0.953079	0.190616	0.0530322	4.03416	0.935543	0.190616	0.0515725	0.394988	0.806205	0.907985	0.254023	-0.154328	0.724366	0.2824	0.594744	-0.0489096	-0.254573	0.754888	-0.175572	-0.296982	0.399607	-0.304855	-0.0588937	sp|P62993|GRB2_HUMAN	NYVTPVNR	NY[+80]VTPVNR	pY
GSK3A_S21	0.135137	0.0877616	-0.503509	-0.495544	16.0008	19.4486	-0.507598	-0.495544	0.0251141	0.0113536	-2.86147	-3.3177	0.124502	-0.923034	-0.960742	-0.405625	-0.542481	-0.313675	-0.67024	-0.133997	-0.736061	-0.652037	-0.225223	-0.555704	sp|P49840|GSK3A_HUMAN	TSSFAEPGGGGGGGGGGPGGSASGPGGTGGGK	TSS[+80]FAEPGGGGGGGGGGPGGSASGPGGTGGGK	IMAC
GSK3B_S9	0.0497195	0.157268	-0.714452	-0.500912	22.9189	15.6749	-0.72082	-0.500912	0.00510632	0.0270714	-4.06453	-2.73026	-0.492496	-1.10035	-1.28147	-0.530425	-0.805428	-0.0765433	-0.945758	-0.677974	-0.758731	-0.0798119	-0.157862	-0.385332	sp|P49841|GSK3B_HUMAN	TTSFAESCKPVQQPSAFGSMK	TTS[+80]FAESC[+57]KPVQQPSAFGSMK	IMAC
GSK3B_Y216	0.734044	0.367248	0.0497721	-0.240464	2.71116	9.86329	0.0715868	-0.240464	0.535654	0.103198	0.651702	-1.85113	0.296012	0.0961266	-0.0920718	0.17955	0.149137	-0.33012	-0.523654	-0.130778	-0.275115	0.0448902	-0.140866	-0.417263	sp|P49841|GSK3B_HUMAN	GEPNVSYICSR	GEPNVSY[+80]IC[+57]SR	pY
GTF2I_S722	0.41718	0.472938	-0.198564	-0.481218	7.57035	7.83513	-0.184184	-0.453628	0.174971	0.164622	-1.51184	-1.53758	0.051715	-0.613526	-0.238767	-0.296286	0.0477933	-0.142311	-0.200578	0.441382	-1.06235	-0.387509	0.0406752	-1.71893	sp|P78347|GTF2I_HUMAN	GREFSFEAWNAK	GREFS[+80]FEAWNAK	IMAC
HECTD1_S1567	0.0831796	0.292526	0.336973	0.328195	19.4921	12.0994	0.337698	0.324424	0.0112405	0.0616677	3.42749	2.1895	0.467784	0.499518	0.249637	0.29889	0.390165	0.115845	0.3855	0.48107	-0.120314	0.097879	0.791825	0.333212	sp|Q9ULT8|HECD1_HUMAN	TNATNNMNLSR	TNATNNMNLS[+80]R	IMAC
HGS_Y286	0.904934	0.763151	0.0489613	-0.141971	0.826681	3.23863	0.0489613	-0.141971	0.826669	0.474391	0.227591	-0.752478	0.547193	-0.0125589	-0.358574	0.690644	-0.258828	-0.314109	-0.0951572	0.108149	-0.115477	0.325986	-0.556393	-0.518933	sp|O14964|HGS_HUMAN	STYTSYPK	STY[+80]TSYPK	pY
HIF1A_S643	0.224405	0.0665915	-0.29231	-0.619221	12.1717	21.65	-0.29231	-0.681248	0.0606499	0.00683913	-2.24174	-3.67433	-0.0665338	-0.498736	-0.100201	-0.68216	-0.109207	-0.297021	-1.03511	-0.452094	-0.967623	-0.974138	0.268555	-0.554911	sp|Q16665|HIF1A_HUMAN	ILIASPSPTHIHK	ILIASPS[+80]PTHIHK	IMAC
HNRNPA3_Y360	0.502	0.898844	0.406303	-0.43706	5.49435	1.42673	0.406303	-0.137831	0.282205	0.719991	1.16799	-0.372064	0.568284	-0.292608	-0.518729	1.35826	0.310929	1.01168	0.214912	0.713696	-0.0148733	0.562635	-3.29527	-0.803461	sp|P51991|ROA3_HUMAN	SSGSPYGGGYGSGGGSGGYGSR	SSGSPY[+80]GGGYGSGGGSGGYGSR	pY
HSPB1_S15	0.57686	0.965284	0.112637	-0.0311984	4.41643	0.59183	0.112637	0.0283516	0.361707	0.872604	0.976748	0.16584	-0.0777379	0.110337	-0.0406128	0.279747	0.291378	0.112711	-1.0054	0.312065	-0.0750795	0.0307719	-0.154323	0.704776	sp|P04792|HSPB1_HUMAN	GPSWDPFRDWYPHSR	GPS[+80]WDPFRDWYPHSR	IMAC
INSR_Y1189	0.0200411	0.0571881	1.91288	1.48478	27.6113	23.6374	1.91288	1.48478	0.00173329	0.00432775	4.99048	4.00777	2.9972	2.33284	0.921101	2.3651	2.15721	0.703799	0.539975	2.21368	1.17779	1.69841	2.50834	0.770518	sp|P06213|INSR_HUMAN	DIYETDYYRK	DIYETDYY[+80]RK	pY
IRS1_Y612	0.401498	0.0877616	1.31962	3.34248	8.09078	19.4366	1.60984	2.59117	0.155211	0.0113853	1.59896	3.31578	-0.111849	3.6477	2.30303	5.05423	0.904526	-3.87993	2.65708	11.3413	3.24632	3.66798	0.793096	-1.65089	sp|P35568|IRS1_HUMAN	GGHHRPDSSTLHTDDGYMPMSPGVAPVPSGR	GGHHRPDSSTLHTDDGY[+80]MPMSPGVAPVPSGR	pY
IRS2_S391	0.41718	0.359323	0.0962069	0.488102	7.73378	10.1455	0.195705	0.488102	0.168508	0.0967053	1.53829	1.8941	0.431737	0.220377	0.0204307	0.367405	0.284525	-0.747234	-0.0475077	0.903957	0.514341	0.750316	1.08762	-0.280108	sp|Q9Y4H2|IRS2_HUMAN	PVSVAGSPLSPGPVR	PVSVAGSPLS[+80]PGPVR	IMAC
IRS2_S915	0.0389762	0.127074	0.454223	0.70674	24.4592	17.3583	0.436714	0.70674	0.0035816	0.0183726	4.32072	2.98923	0.51307	0.797046	0.402937	0.511658	0.319177	0.181447	0.0861829	1.02918	0.930825	1.16582	1.10244	-0.0740006	sp|Q9Y4H2|IRS2_HUMAN	SPGEYINIDFGEPGAR	S[+80]PGEYINIDFGEPGAR	IMAC
IRS2_Y675	0.0101428	0.157268	1.931	2.97073	35.6204	15.7937	2.8646	2.75	0.00027413	0.0263411	6.86678	2.7484	2.8365	3.7034	2.55736	7.69144	2.36119	-7.56388	-0.116814	3.85119	3.38955	2.90087	8.03067	-0.23106	sp|Q9Y4H2|IRS2_HUMAN	SDDYMPMSPASVSAPK	SDDY[+80]MPMSPASVSAPK	pY
JUN_S63	0.939044	0.856232	-0.0661104	-0.099875	0.564399	1.94958	-0.0329115	-0.099875	0.878133	0.638324	-0.159217	-0.489438	0.126261	-0.330847	-0.272696	0.389065	0.641444	-0.949889	-0.206663	0.284312	-0.41831	-0.219866	0.476003	-0.514725	sp|P05412|JUN_HUMAN	NSDLLTSPDVGLLK	NSDLLTS[+80]PDVGLLK	IMAC
JUND_S100	0.955671	0.497976	-0.00458954	-0.24857	0.388902	7.34598	0.0153535	-0.24857	0.914344	0.184248	0.111585	-1.4602	0.179608	-0.111637	-0.204487	0.513627	0.197959	-0.602607	-0.52181	-0.0561431	-0.312232	0.0103852	0.139944	-0.751563	sp|P17535|JUND_HUMAN	LASPELER	LAS[+80]PELER	IMAC
KIF2C_S187	0.388219	0.359323	0.348087	-0.511476	8.66683	10.1272	0.350567	-0.413908	0.135931	0.0971144	1.69152	-1.89131	0.910414	0.0337883	-0.398621	0.770273	0.431716	0.340952	-1.73109	0.0720211	-0.778716	-0.520694	-0.0655883	-0.0447917	sp|Q99661|KIF2C_HUMAN	GSSSANPVNSVR	GSSSANPVNS[+80]VR	IMAC
KIF4A_S394	0.904934	0.690284	-0.190905	-0.377557	0.838648	4.32509	0.111346	-0.377557	0.824395	0.369395	0.230638	-0.954004	1.7985	0.542094	1.00707	-0.299772	-0.744627	-3.4487	-1.3609	0.356965	-0.660722	0.438624	0.280661	-1.31997	sp|O95239|KIF4A_HUMAN	NQSLVEENEK	NQS[+80]LVEENEK	IMAC
KIT_Y703	0.985142	0.76566	-0.00609135	-0.256462	0.0885529	2.9831	0.00983	-0.154039	0.979816	0.503141	0.0262458	-0.702742	1.59384	0.0139392	-0.783901	0.584963	0.224462	-1.66985	0.68741	-0.472842	-0.369332	-0.0166787	0.242722	-1.61005	sp|P10721|KIT_HUMAN	QEDHAEAALYK	QEDHAEAALY[+80]K	pY
KSR1_S334	0.780307	0.987416	0.131043	0.0468742	2.10553	0.111193	0.10013	-0.00697498	0.61581	0.974722	0.525733	-0.0327431	0.378295	-0.290776	-0.209206	-0.242938	0.936138	0.214744	-0.639526	1.03284	-0.382703	-0.0543718	0.336142	-0.0111366	sp|Q8IVT5|KSR1_HUMAN	FDLSHGSPQMVR	FDLSHGS[+80]PQMVR	IMAC
KSR1_T274	0.968581	0.783241	0.00813246	-0.110895	0.209642	2.66066	-0.0154409	-0.144235	0.952875	0.541918	-0.0613156	-0.638438	1.22741	-0.529024	-1.11681	0.119299	0.347923	0	-0.210218	0.841634	-0.383915	-0.881737	0.378512	-0.409644	sp|Q8IVT5|KSR1_HUMAN	ALHSFITPPTTPQLR	ALHSFITPPTT[+80]PQLR	IMAC
LAG3_S484	0.745961	0.657207	-0.135337	-0.0808275	2.45237	4.76342	-0.135337	-0.203834	0.568543	0.333932	-0.599126	-1.03158	0.282863	-0.172344	-0.532098	0.0523089	-0.773035	0.330285	-0.821947	-0.467868	-0.103784	-0.407908	1.15838	0.158162	sp|P18627|LAG3_HUMAN	FSALEQGIHPPQAQSK	FS[+80]ALEQGIHPPQAQSK	IMAC
LATS1_S464	0.141654	0.22708	-0.341037	-0.345562	15.5964	13.7951	-0.309129	-0.354055	0.027565	0.0417337	-2.78215	-2.44507	-0.0707251	-0.773799	-0.464098	-0.307756	-0.190065	-0.23978	-0.644816	-0.562308	-0.453421	-0.303138	0.0742014	-0.18389	sp|O95835|LATS1_HUMAN	SNSFNNPLGNR	SNS[+80]FNNPLGNR	IMAC
LATS1_S613	0.41718	0.339542	-0.158878	-0.332982	7.39533	11.1303	-0.144714	-0.332982	0.182166	0.0770851	-1.48303	-2.04333	-0.191278	-0.171232	-0.494003	-0.164895	-0.0514373	0.11958	-0.536275	0.0238413	-0.806658	-0.242135	-0.0433474	-0.393316	sp|O95835|LATS1_HUMAN	QITTSPITVR	QITTS[+80]PITVR	IMAC
LATS1_S909	0.41718	0.865999	-0.197291	-0.136346	7.17429	1.79032	-0.197291	-0.136346	0.191677	0.662167	-1.44804	-0.454476	-0.172837	-0.421138	-0.400329	0.0356658	-0.390645	0.165537	-0.588199	0.491853	-0.647211	-0.915047	0.67223	0.168295	sp|O95835|LATS1_HUMAN	CLAHSLVGTPNYIAPEVLLR	C[+57]LAHS[+80]LVGTPNYIAPEVLLR	IMAC
LATS2_S380	0.893183	0.987416	0.0146955	0.0125365	0.956196	0.220793	-0.0282757	0.0125365	0.802381	0.950431	-0.260078	0.0642439	-0.194694	-0.104292	0.48371	0.0208185	0.068772	-0.186141	-0.558779	-0.323902	0.575064	0.335258	0.282068	-0.23449	sp|Q9NRM7|LATS2_HUMAN	RDSLQKPGLEAPPR	RDS[+80]LQKPGLEAPPR	IMAC
LYN_Y397	0.223011	0.953079	0.527981	0.0764595	12.2865	0.893858	0.527981	0.0670671	0.0590677	0.813981	2.26507	0.243596	1.3007	0.0823606	0.129105	0.90894	0.679057	0.0677229	-0.326701	1.14532	0.218281	0.591258	-0.433653	-0.735752	sp|P07948|LYN_HUMAN	VIEDNEYTAR	VIEDNEY[+80]TAR	pY
MAP2K1_S222	0.41718	0.76566	0.457549	0.186211	7.67261	3.14175	0.389125	0.240269	0.170899	0.485093	1.53127	0.733741	-0.13433	0.742672	0.734747	1.87711	-0.688233	0.21333	-0.239585	1.34218	-0.29756	-1.31402	0.690233	0.936026	sp|Q02750|MP2K1_HUMAN	LCDFGVSGQLIDSMANSFVGTR	LC[+57]DFGVSGQLIDSMANS[+80]FVGTR	IMAC
MAP2K4_S257	0.6815	0.965284	0.23266	0.116195	3.19762	0.511779	0.23266	0.0396602	0.478892	0.888837	0.749211	0.144528	0.137206	-0.753329	-0.28918	0.867116	1.07697	0.357173	-1.00045	0.0830837	-0.0474209	-0.430812	0.553744	1.53903	sp|P45985|MP2K4_HUMAN	LCDFGISGQLVDSIAK	LC[+57]DFGISGQLVDS[+80]IAK	IMAC
MAPK1_T185	0.725708	0.606389	0.075019	0.587345	2.79305	5.25379	0.116463	-0.314382	0.525648	0.298278	0.668909	-1.11634	-0.287382	0.309671	0.385933	0.425463	-0.709029	0.325457	-0.80941	-0.136989	-0.445495	-1.47054	6.25221	0.134301	sp|P28482|MK01_HUMAN	VADPDHDHTGFLTEYVATR	VADPDHDHTGFLT[+80]EYVATR	IMAC
MAPK1_Y187	0.716326	0.519295	0.285467	-0.249285	2.88209	6.77844	0.285467	-0.313509	0.51498	0.209969	0.686809	-1.36922	0.224568	1.21442	-0.855359	1.33681	0.148924	-0.35656	-0.910919	0.13147	-0.659263	0.860233	-0.366677	-0.550552	sp|P28482|MK01_HUMAN	VADPDHDHTGFLTEYVATR	VADPDHDHTGFLTEY[+80]VATR	pY
MAPK14_Y182	0.98972	0.683233	0.00230364	-0.160821	0.0448748	4.41377	0.00230364	-0.160821	0.98972	0.361929	0.0133658	-0.96985	0.429198	0.0323103	-0.545375	0.0383222	0.324737	-0.26537	-0.495348	0.0151696	-0.493364	-0.127837	0.310158	-0.173704	sp|Q16539|MK14_HUMAN	HTDDEMTGYVATR	HTDDEMTGY[+80]VATR	pY
MAPK3_Y204	0.743661	0.561387	0.175593	-0.191797	2.52782	5.9363	0.169634	-0.240828	0.558751	0.2549	0.614767	-1.2313	-0.154785	0.849771	-0.758548	1.21721	0.064948	-0.165044	-0.175703	0.140187	-0.870384	0.686961	-0.495272	-0.436572	sp|P27361|MK03_HUMAN	IADPEHDHTGFLTEYVATR	IADPEHDHTGFLTEY[+80]VATR	pY
MAPK8_T183	0.946013	0.865999	0.027235	-0.150135	0.489719	1.77366	-0.0352674	-0.150135	0.893363	0.664712	-0.13916	-0.450781	-0.166414	-0.744308	-0.189711	1.23879	0.46338	-0.438324	-0.656671	-0.554119	0.676273	-1.34866	0.613137	0.369234	sp|P45983|MK08_HUMAN	TAGTSFMMTPYVVTR	TAGTSFMMT[+80]PYVVTR	IMAC
MAPK8_Y185	0.428447	0.12123	0.471804	0.531805	6.93789	17.8562	0.471804	0.565184	0.2024	0.0163824	1.41103	3.0667	-0.199197	0.580066	0.191725	1.51722	1.05169	-0.310688	1.266	0.40813	0.631345	0.889288	0.332013	-0.335939	sp|P45983|MK08_HUMAN	TAGTSFMMTPYVVTR	TAGTSFMMTPY[+80]VVTR	pY
MAPK9_Y185	0.243222	0.387191	0.781028	-0.576589	11.6615	9.31059	0.681467	-0.566839	0.0682098	0.117204	2.16623	-1.76659	1.07906	-0.625536	-0.0322849	0.933961	0.745002	2.58597	0.378487	-1.08504	-0.00312455	0.0939013	-0.997377	-1.84638	sp|P45984|MK09_HUMAN	TACTNFMMTPYVVTR	TAC[+57]TNFMMTPY[+80]VVTR	pY
MAPRE1_S155	0.792393	0.76524	0.0762297	0.150474	1.95045	3.18916	0.0762297	0.150474	0.638197	0.479826	0.492056	0.742928	-0.188767	-0.172282	0.048661	0.53878	0.398601	-0.167615	-0.535197	0.378078	-0.317204	0.191861	0.351047	0.834261	sp|Q15691|MARE1_HUMAN	KPLTSSSAAPQRPISTQR	KPLTS[+80]SSAAPQRPISTQR	IMAC
MARCKS_S101	0.51287	0.561387	0.136055	0.162543	5.19827	5.99001	0.218488	0.147964	0.302115	0.251767	1.11666	1.24022	-0.933533	0.709052	-0.0311335	0.571557	-0.024295	0.524685	0.389631	0.188366	0.111162	-0.00431257	0.222529	0.0678801	sp|P29966|MARCS_HUMAN	GEPAAAAAPEAGASPVEK	GEPAAAAAPEAGAS[+80]PVEK	IMAC
MARCKS_S159	0.388219	0.747104	-0.430927	-0.243942	8.39245	3.64407	-0.265514	-0.243942	0.144795	0.432109	-1.64753	-0.829422	-0.206451	0.151066	-0.13245	-0.0703893	-1.75673	-0.570607	0.113211	-1	-0.183446	0.112475	0.514573	-1.02046	sp|P29966|MARCS_HUMAN	SFKLSGFSFK	S[+80]FKLSGFSFK	IMAC
MARVELD2_Y469	0.20805	0.719863	0.283521	-0.363076	12.8625	4.01322	0.283521	-0.216223	0.0517315	0.396898	2.34859	-0.897615	0.339089	0.387958	-0.0367216	0.469055	0.447028	0.0947187	-1.9213	-0.696458	0.0337883	0.129943	-0.259087	0.534657	sp|Q8N4S9|MALD2_HUMAN	AVFQDQFSEYK	AVFQDQFSEY[+80]K	pY
MCL1_S64	0.249577	0.0665915	-0.356837	-0.583439	11.4569	21.7358	-0.343488	-0.510612	0.0715005	0.00670527	-2.1339	-3.6885	-0.114128	-0.646675	-0.954552	-0.22292	-0.016674	-0.186071	-1.40204	-0.056158	-0.600502	-0.605792	-0.370611	-0.465535	sp|Q07820|MCL1_HUMAN	EIGGGEAGAVIGGSAGASPPSTLTPDSR	EIGGGEAGAVIGGSAGAS[+80]PPSTLTPDSR	IMAC
MDM2_S166	0.123436	0.381451	-3.34261	-0.680385	17.1333	9.45371	-3.34261	-0.609032	0.0193495	0.113404	-3.04843	-1.78854	-5.79008	-1.11268	-1.36257	-6.85377	-2.29693	-2.63965	-0.216359	-1.4855	-2.40226	-0.259161	-0.475056	0.75603	sp|Q00987|MDM2_HUMAN	AISETEENSDELSGER	AIS[+80]ETEENSDELSGER	IMAC
MET_Y1234	0.893183	0.497976	0.0196011	0.386581	0.966914	7.34119	-0.0342415	0.391787	0.800403	0.184451	-0.262773	1.45944	-0.27765	0.659509	0.115477	0.0565835	-0.179999	-0.256315	0.464241	0.940761	0.626185	0.97728	-0.0558532	-0.63313	sp|P08581|MET_HUMAN	EYYSVHNK	EY[+80]YSVHNK	pY
MOB1A_T35	0.182998	0.412195	-0.451057	-0.349263	13.8148	8.96194	-0.569697	-0.396384	0.0415454	0.127001	-2.50806	-1.71297	-1.00336	-0.221194	-0.719584	-1.13486	0.921997	-0.549339	0.0145581	-0.570068	-0.741597	-1.53513	1.02512	-0.288457	sp|Q9H8S9|MOB1A_HUMAN	HAEATLGSGNLR	HAEAT[+80]LGSGNLR	IMAC
MPZL1_Y263	0.401427	0.519295	0.313854	0.172741	8.18467	6.86107	0.313854	0.20152	0.151891	0.206012	1.6141	1.38256	0.912562	-0.0317597	-0.024858	0.713293	0.0639723	0.249912	-0.504617	0.233435	0.00276909	0.734974	0.255296	0.314586	sp|O95297|MPZL1_HUMAN	SESVVYADIR	SESVVY[+80]ADIR	pY
MTOR_S1261	0.200159	0.520099	-0.376355	-0.522012	13.3233	6.64595	-0.41525	-0.522012	0.0465235	0.216474	-2.42965	-1.34777	0.398549	-0.645148	-0.0830633	-0.995653	-0.570247	-0.36257	-1.21087	-0.410274	-0.68771	-1.60808	0.303986	0.480871	sp|P42345|MTOR_HUMAN	LHVSTINLQK	LHVS[+80]TINLQK	IMAC
MTOR_S2448	0.0200411	0.457226	-0.73858	-0.276904	27.8241	8.28889	-0.801385	-0.340437	0.0016504	0.14829	-5.03514	-1.60864	-1.0328	-1.07653	-1.00159	-0.494601	-0.906565	0.0806025	-0.501247	-0.280268	-0.66627	-1.00379	0.747543	0.0426062	sp|P42345|MTOR_HUMAN	TRTDSYSAGQSVEILDGVELGEPAHK	TRTDSYS[+80]AGQSVEILDGVELGEPAHK	IMAC
MTOR_S2481	0.180802	0.0266733	-2.1526	-1.32615	13.9718	32.2444	-1.42228	-1.39098	0.0400696	0.000596427	-2.53319	-5.61856	-2.33003	-0.773899	-7.93664	0.709999	-2.2517	-0.33331	-1.90758	-1.91914	-1.60219	-1.3685	-1.03125	-0.128264	sp|P42345|MTOR_HUMAN	TGTTVPESIHSFIGDGLVKPEALNK	TGTTVPESIHS[+80]FIGDGLVKPEALNK	IMAC
MYC_S62	0.00406878	0.0399767	-1.45275	-1.10639	43.5668	26.2397	-1.48617	-1.10639	4.39868e-05	0.00237699	-9.22565	-4.46377	-1.27723	-1.80145	-1.99594	-1.49099	-1.38793	-0.762961	-1.62358	-1.42084	-1.60407	-0.83335	-0.697073	-0.459432	sp|P01106|MYC_HUMAN	FELLPTPPLSPSR	FELLPTPPLS[+80]PSR	IMAC
MYCBP2_S3505	0.768366	0.898844	-0.122673	-0.0666667	2.20236	1.43266	-0.0691164	-0.0666667	0.602233	0.719008	-0.546063	-0.373439	-0.0446209	-0.0325434	-0.74215	0.161973	0.137024	-0.215717	-0.143316	0.193817	-0.38176	0.163598	0.271736	-0.504077	sp|O75592|MYCB2_HUMAN	VNSGDTEVGSSLLR	VNS[+80]GDTEVGSSLLR	IMAC
NF2_S518	0.388219	0.750013	-0.184668	-0.129271	8.57043	3.4678	-0.211989	-0.129271	0.138981	0.450008	-1.67255	-0.79625	-0.257906	-0.0676876	-0.457206	0.313788	-0.430612	-0.208385	0.143304	0.15482	-0.145614	-0.0917758	-0.346262	-0.490096	sp|P35240|MERL_HUMAN	RLSMEIEK	RLS[+80]MEIEK	IMAC
NFKB1_S907	0.51287	0.519295	0.151852	-0.191296	5.19046	6.70944	0.140614	-0.179655	0.302659	0.213332	1.11384	-1.35806	0.575968	-0.0334421	-0.208262	0.278122	0.333871	-0.0351454	-0.581639	-0.0597062	-0.307382	-0.173778	0.152467	-0.17774	sp|P19838|NFKB1_HUMAN	TTSQAHSLPLSPASTR	TTSQAHSLPLS[+80]PASTR	IMAC
NUCKS1_S181	0.82747	0.194183	0.0663952	-0.398402	1.70442	14.6045	0.0446682	-0.398402	0.675395	0.0346381	0.437063	-2.56747	0.681743	-0.0452976	-0.462032	0.0906909	0.0949319	0.0383349	-0.654889	-0.205663	-0.714164	-0.26689	-0.457781	-0.0910224	sp|Q9H1E3|NUCKS_HUMAN	ATVTPSPVK	ATVTPS[+80]PVK	IMAC
PALLD_S893	0.768366	0.959547	0.124031	0.0562608	2.21738	0.782798	0.124031	0.0562608	0.600153	0.835065	0.549681	0.215467	0.346592	0.436254	-0.515014	-0.564162	0.414767	0.62575	-0.354542	0.260517	-0.419932	-0.524313	0.828953	0.546882	sp|Q8WX93|PALLD_HUMAN	IASDEEIQGTK	IAS[+80]DEEIQGTK	IMAC
PBRM1_S948	0.832819	0.953079	-0.0766767	-0.0812286	1.63312	0.898487	-0.0766767	-0.0487198	0.686575	0.813114	-0.421278	-0.244757	0.484335	-0.457404	-0.388008	-0.11171	0.243604	-0.230877	-0.90139	0.0556759	-0.428651	0.0588383	0.49724	0.230915	sp|Q86U86|PB1_HUMAN	TYSQDCSFK	TYS[+80]QDC[+57]SFK	IMAC
PDPK1_S241	0.51287	0.587309	-0.0739152	-0.169911	5.2495	5.58786	-0.10684	-0.147895	0.298573	0.276194	-1.12389	-1.17301	0.281144	-0.14744	-0.297269	-0.05864	-0.0569137	-0.164373	-0.501539	-0.020738	-0.242947	-0.187938	-0.00515533	-0.0611467	sp|O15530|PDPK1_HUMAN	ANSFVGTAQYVSPELLTEK	ANS[+80]FVGTAQYVSPELLTEK	IMAC
PEA15_S104	0.676081	0.987416	0.137325	0.0186063	3.26584	0.276341	0.108521	0.0186063	0.471429	0.938352	0.761978	0.0799329	0.374849	-0.0633453	0.0108655	0.727808	-0.33792	0.111693	-0.417943	-0.147733	0.580533	-0.382781	-0.245023	0.724585	sp|Q15121|PEA15_HUMAN	LTRIPSAK	LTRIPS[+80]AK	IMAC
PGAM1_Y26	0.869901	0.826411	0.104486	-0.0549696	1.18187	2.29402	0.104486	-0.0771337	0.761751	0.589655	0.315655	-0.562961	-1.09739	0.387536	0.682887	1.04641	-0.554713	0.162188	-0.122813	-0.273202	-0.0583868	0.368127	-0.283542	0.0399998	sp|P18669|PGAM1_HUMAN	FSGWYDADLSPAGHEEAK	FSGWY[+80]DADLSPAGHEEAK	pY
PHIP_S1315	0.500005	0.359323	-0.0609765	0.294326	5.63876	10.129	-0.137435	0.332962	0.272976	0.0970734	-1.19091	1.89159	0.0624503	0.606674	-0.414435	-0.223749	-0.222917	-0.173883	0.616525	0.149084	-0.436435	0.845927	0.0773532	0.513501	sp|Q8WWQ0|PHIP_HUMAN	AQSYDIQAWKK	AQS[+80]YDIQAWKK	IMAC
PIK3R1_Y467	0.51287	0.472938	-0.101053	-0.249556	5.13594	7.9583	-0.113231	-0.25983	0.306483	0.160018	-1.10414	-1.55694	0.19139	-0.0822091	-0.246318	-0.129337	-0.32577	-0.0140752	-0.509891	0.3064	-0.744506	-0.260173	-0.00383186	-0.285333	sp|P27986|P85A_HUMAN	LYEEYTR	LY[+80]EEYTR	pY
PIK3R1_Y580	0.743661	0.0665915	0.235558	-1.27213	2.56353	21.7874	0.191264	-1.17566	0.554175	0.00662611	0.622132	-3.69702	-1.21656	-0.25657	-0.0562352	0.252199	0.825604	1.86491	-0.338934	-0.66085	-0.511664	-1.66621	-1.52517	-2.92992	sp|P27986|P85A_HUMAN	DQYLMWLTQK	DQY[+80]LMWLTQK	pY
PIK3R1_Y679	0.0695425	0.0209568	-0.438798	-1.01695	20.7831	35.1427	-0.433456	-0.891628	0.00834998	0.000306004	-3.65402	-6.23726	-0.619178	-0.797956	-0.294134	-0.285754	-0.483209	-0.152554	-0.854066	-0.287282	-1	-0.960472	-2.24793	-0.751948	sp|P27986|P85A_HUMAN	TATGYGFAEPYNLYSSLK	TATGY[+80]GFAEPYNLYSSLK	pY
PLCG1_Y783	0.561945	0.721617	2.47344	2.37737	4.64061	3.96027	0.313464	0.679271	0.343509	0.401765	1.01819	0.887936	0.697398	0.579839	-0.443011	0.0387626	-0.349441	14.3171	1.1244	0.171051	-0.749218	2.12526	-2.14111	13.7339	sp|P19174|PLCG1_HUMAN	NPGFYVEANPMPTFK	NPGFY[+80]VEANPMPTFK	pY
PLCG2_Y759	0.388219	0.694835	2.00118	0.909916	8.75559	4.2529	2.3059	0.909152	0.133181	0.375586	1.70572	0.941045	6.41162	4.09873	-0.970977	2.94611	-4.58592	4.1075	3.04645	4.81513	0.38719	-0.277615	-0.866443	-1.64521	sp|P16885|PLCG2_HUMAN	MYVDPSEINPSMPQR	MY[+80]VDPSEINPSMPQR	pY
PRKACA_T198	0.782634	0.91117	0.165004	0.0416233	2.04343	1.28595	0.0755036	0.0859845	0.624679	0.743712	0.512034	0.339085	0.163049	-0.16477	0.00556878	1.05867	-0.355216	0.282717	-0.504446	0.306726	0.209061	-1.0885	0.920336	0.406561	sp|P17612|KAPCA_HUMAN	TWTLCGTPEYLAPEIILSK	TWT[+80]LC[+57]GTPEYLAPEIILSK	IMAC
PRKCA_T497	0.931863	0.561387	-0.0482996	0.281396	0.648236	6.10763	-0.0482996	0.302727	0.861344	0.24504	-0.181412	1.25968	-0.868464	-0.129237	0.483679	0.47651	-0.502481	0.250194	0.402081	0.529234	-0.19124	-0.683356	0.669405	0.962254	sp|P17252|KPCA_HUMAN	TFCGTPDYIAPEIIAYQPYGK	T[+80]FC[+57]GTPDYIAPEIIAYQPYGK	IMAC
PRKCB_S660	0.556224	0.35127	0.164157	1.28604	4.72704	10.6832	0.194267	1.1241	0.336741	0.085444	1.03362	1.9757	-0.705932	0.259545	0.913744	-0.0792267	0.548033	0.0487773	0.596152	0.0253313	1.68745	-1.47339	4.69349	2.18724	P05771-2_PRKCB	NIDQSEFEGFSFVNSEFLKPEVK	NIDQSEFEGFS[+80]FVNSEFLKPEVK	IMAC
PRKCB_T641	0.854646	0.965284	0.0768629	-0.0483101	1.32252	0.522209	0.0768629	-0.0398249	0.737476	0.886705	0.349267	-0.147323	-0.619618	0.783788	0.549882	-0.241126	0.0283066	-0.0400537	0.706375	-0.120256	-0.313342	-1.09093	-0.161506	0.689802	P05771-2_PRKCB	HPPVLTPPDQEVIR	HPPVLT[+80]PPDQEVIR	IMAC
PRKCB_T642	0.0695425	0.965284	0.370932	-0.0408018	20.6319	0.510843	0.353554	-0.0408018	0.00864582	0.889029	3.62446	-0.144277	0.33227	0.35597	0.868602	0.337086	0.388887	-0.0572249	-0.0163186	0.518971	-0.0616465	-1.06837	-0.544422	0.926981		QPVELTPTDK	QPVELT[+80]PTDK	IMAC
PRKCD_T507	0.123436	0.457226	0.325098	-0.334071	17.2743	8.30794	0.307176	-0.362807	0.0187312	0.147641	3.05544	-1.61161	0.0576009	0.386466	0.253369	0.664299	0.199587	0.389265	-0.617735	-0.732233	-0.286476	-1.01605	0.0542746	0.593791	sp|Q05655|KPCD_HUMAN	ASTFCGTPDYIAPEILQGLK	AST[+80]FC[+57]GTPDYIAPEILQGLK	IMAC
PRKCZ_T410	0.388219	0.778449	-0.447581	-0.0392591	8.53427	2.75571	-0.536688	-0.189649	0.140143	0.530187	-1.67029	-0.657584	-0.148099	-0.330824	-0.357552	-1.31034	1.17754	-1.71621	-0.473931	0.02584	-1.74637	-0.64497	2.26946	0.334419	sp|Q05513|KPCZ_HUMAN	EGLGPGDTTSTFCGTPNYIAPEILR	EGLGPGDTTSTFC[+57]GT[+80]PNYIAPEILR	IMAC
PRKD2_S214	0.758511	0.767027	0.128062	0.111591	2.34922	2.85916	0.0817601	0.141863	0.582208	0.517707	0.577226	0.678237	0.174363	-0.135078	-0.388725	0.830075	0.00173714	0.286002	-0.747588	0.453852	0.472943	-0.236972	0.670989	0.0563205	sp|Q9BZL6|KPCD2_HUMAN	LGTSESLPCTAEELSR	LGTSES[+80]LPC[+57]TAEELSR	IMAC
PTK2_Y397	0.782634	0.509818	-0.106666	0.320759	2.03351	7.05239	-0.0736424	0.225285	0.626107	0.197134	-0.509884	1.41331	0.10961	-0.338329	-0.0593924	0.0394553	-0.7184	0.327059	0.304221	-0.000413587	-0.0727958	0.428072	1.22535	0.0401167	sp|Q05397|FAK1_HUMAN	THAVSVSETDDYAEIIDEEDTYTMPSTR	THAVSVSETDDY[+80]AEIIDEEDTYTMPSTR	IMAC
PTK2_Y576	0.768366	0.472938	-0.123862	-0.229796	2.25909	7.79454	-0.123862	-0.229796	0.594416	0.166168	-0.558542	-1.5312	-0.753815	0.190258	-0.0499776	0.359989	-0.659598	0.169973	-0.565759	-0.00684179	-0.176242	0.0322392	-0.235868	-0.426305	sp|Q05397|FAK1_HUMAN	YMEDSTYYK	YMEDSTY[+80]YK	pY
PTK2_Y925	0.946013	0.509818	-0.0469786	-0.230591	0.482364	7.02424	-0.0233232	-0.230591	0.894878	0.198416	-0.13717	-1.4088	-0.731144	0.130661	0.259243	0.0513012	-0.308323	0.31639	-0.61197	0	-0.0740006	-0.25933	0.0586277	-0.496871	sp|Q05397|FAK1_HUMAN	VYENVTGLVK	VY[+80]ENVTGLVK	pY
PTPN11_Y542	0.41718	0.828289	0.332097	0.105973	7.35468	2.25138	0.332097	0.105973	0.183879	0.595473	1.47947	0.554005	0.26749	0.780575	-0.152261	1.02885	0.0964868	-0.0285534	0.653642	0.419829	-0.0483119	0.287839	-0.456881	-0.220279	sp|Q06124|PTN11_HUMAN	GHEYTNIK	GHEY[+80]TNIK	pY
PTPN11_Y580	0.41718	0.509818	0.302471	0.293274	7.26043	7.12854	0.318007	0.299093	0.187913	0.193707	1.46404	1.42551	0.928676	0.387494	-0.544049	0.782933	0.247928	0.0118462	0.509264	0.624231	-0.102164	0.829851	0.358544	-0.460084	sp|Q06124|PTN11_HUMAN	VYENVGLMQQQK	VY[+80]ENVGLMQQQK	pY
PTPN11_Y62	0.448389	0.763151	0.148372	-0.10498	6.51729	3.32531	0.12516	-0.111741	0.222982	0.465017	1.33883	-0.769122	0.209077	0.0877001	0.0320582	0.415322	0.0577381	0.0883358	-0.216469	-0.127637	-0.268152	0.31087	-0.443506	0.115011	sp|Q06124|PTN11_HUMAN	IQNTGDYYDLYGGEK	IQNTGDY[+80]YDLYGGEK	pY
RAF1_S259	0.745961	0.749611	-0.110861	-0.120496	2.45522	3.55934	-0.056459	-0.111017	0.56817	0.440622	-0.59917	-0.813529	0.0906424	-0.0899065	-0.529976	-0.0266708	0.0085125	-0.117765	-0.48842	0.0786834	-0.242799	-0.142359	0.120826	-0.0489045	sp|P04049|RAF1_HUMAN	STSTPNVHMVSTTLPVDSR	STS[+80]TPNVHMVSTTLPVDSR	IMAC
RAF1_S289_S301	0.509487	0.472938	-0.141676	-0.33868	5.3885	7.83986	-0.143424	-0.33868	0.289168	0.164442	-1.14816	-1.53833	0.0612205	-0.164923	-0.581485	0.305136	-0.184703	-0.285301	-1.01191	-0.822061	-0.121889	-0.402022	-0.0428366	0.36864	sp|P04049|RAF1_HUMAN	SHSESASPSALSSSPNNLSPTGWSQPK	SHSESAS[+80]PSALSSSPNNLS[+80]PTGWSQPK	IMAC
RAF1_S296_S301	0.388219	0.803336	0.507532	0.162376	8.43662	2.45003	0.507532	0.162376	0.14333	0.568849	1.65462	0.595406	0.0188449	-0.161146	1.16	0.507175	0.345034	1.17528	0.674736	-0.671428	-0.238964	0.648421	0.905417	-0.343927	sp|P04049|RAF1_HUMAN	SHSESASPSALSSSPNNLSPTGWSQPK	SHSESASPSALSSS[+80]PNNLS[+80]PTGWSQPK	IMAC
RAF1_S301	0.502	0.604481	0.0769098	0.222604	5.51616	5.36399	0.120513	0.300454	0.280791	0.290805	1.16991	1.13513	0.115072	0.00729501	0.347623	0.141339	-0.368228	0.218359	-0.32473	1.07565	-1.11351	0.599888	0.473382	0.624943	sp|P04049|RAF1_HUMAN	SHSESASPSALSSSPNNLSPTGWSQPK	SHSESASPSALSSSPNNLS[+80]PTGWSQPK	IMAC
RAF1_S621	0.833975	0.987416	0.0557521	-0.0565445	1.56464	0.0965131	0.0418822	0.00356277	0.697487	0.978022	0.40533	0.0284667	0.430053	-0.0343479	-0.0329224	0.167049	0.0677425	-0.263062	0.0387485	0.0636556	-0.538439	-0.11824	0.174526	0.0404819	sp|P04049|RAF1_HUMAN	SASEPSLHR	SAS[+80]EPSLHR	IMAC
RB1_S249	0.41718	0.153358	-0.152467	-0.387525	7.58014	16.3431	-0.152467	-0.399815	0.174576	0.0232109	-1.51302	-2.83255	-0.0923756	0.00331809	-0.284645	-0.124468	-0.366111	-0.0505183	-0.75638	-0.434273	-0.420477	-0.545625	0.0305349	-0.198927	sp|P06400|RB_HUMAN	TAVIPINGSPR	TAVIPINGS[+80]PR	IMAC
RB1_S780	0.0831796	0.157268	-0.396824	-0.472727	19.5427	15.6538	-0.333162	-0.400849	0.0111104	0.0272031	-3.43614	-2.72704	-0.0779082	-0.304334	-0.970396	-0.320178	-0.38706	-0.32107	-0.568732	0.048891	-1.28188	-0.24257	-0.472565	-0.319499	sp|P06400|RB_HUMAN	TNILQYASTRPPTLSPIPHIPR	TNILQYASTRPPTLS[+80]PIPHIPR	IMAC
RB1_S807	0.132174	0.0877616	-0.297543	-0.494641	16.6707	20.1219	-0.268373	-0.491521	0.0215246	0.00972327	-2.95639	-3.42549	-0.557186	-0.154585	-0.319807	-0.251239	-0.287049	-0.215394	-0.685566	-0.399342	-0.467273	-0.884764	-0.220963	-0.309935	sp|P06400|RB_HUMAN	IPGGNIYISPLK	IPGGNIYIS[+80]PLK	IMAC
RBM39_S117	0.147084	0.941763	0.60848	0.0627191	15.3141	1.06103	0.60848	0.0627191	0.0294167	0.783244	2.7495	0.285001	0.721794	0.142497	0.0472513	1.2076	0.938599	0.593143	-0.609843	0.242489	-0.0883787	-0.284188	0.494592	0.621643	sp|Q14498|RBM39_HUMAN	IGLPHSIK	IGLPHS[+80]IK	IMAC
RBM7_S136	0.401498	0.747104	0.2375	0.0837697	8.04327	3.68014	0.2375	0.141831	0.156918	0.428535	1.5913	0.83616	0.69553	0.36958	-0.0314059	0.160314	0.456578	-0.225596	-1.15062	0.362651	-0.0647283	0.175605	1.08589	0.093822	sp|Q9Y580|RBM7_HUMAN	SFSSPENFQR	SFS[+80]SPENFQR	IMAC
RICTOR_T1135	0.015663	0.030049	-1.48082	-1.08972	30.3674	29.3822	-1.48082	-1.08972	0.000918883	0.00115288	-5.58908	-5.0485	-2.201	-2.0953	-1.47984	-1.09906	-1.12094	-0.888806	-1.47503	-1.589	-1.40972	-0.958389	-0.3901	-0.716111	sp|Q6R327|RICTR_HUMAN	TLTEPSVDFNHSDDFTPISTVQK	TLT[+80]EPSVDFNHSDDFTPISTVQK	IMAC
RIPK1_S320	0.961872	0.898844	0.0200758	0.0833107	0.312015	1.45128	0.0200758	0.0833107	0.930676	0.715933	0.0902743	0.37775	0.789782	-0.3416	-0.348796	0.0550048	0.451756	-0.485692	-0.518396	0.617229	-0.163798	-0.102	0.81404	-0.147211	sp|Q13546|RIPK1_HUMAN	MQSLQLDCVAVPSSR	MQS[+80]LQLDC[+57]VAVPSSR	IMAC
RPS27_S78	0.24975	0.606389	-0.273499	-0.38378	11.293	5.28636	-0.29984	-0.38378	0.07425	0.296049	-2.10357	-1.1219	-0.0136165	-0.454494	-0.455345	-0.679274	0.298628	-0.336895	-1.01395	-0.71496	-0.155005	-1.07513	0.345468	0.310897	sp|P42677|RS27_HUMAN	LTEGCSFR	LTEGC[+57]S[+80]FR	IMAC
RPS6_S235	0.178603	0.560722	0.798301	0.292374	14.2422	6.20797	0.813178	0.167982	0.0376514	0.239443	2.57652	1.27622	1.12072	-0.441669	0.356349	1.52535	0.556686	1.67236	0.241398	0.173355	-0.00655772	0.190997	0.0115071	1.14354	sp|P62753|RS6_HUMAN	RRLSSLR	RRLS[+80]SLR	IMAC
RPS6_S236	0.582111	0.0266733	-0.602386	-1.15692	4.22984	31.2686	-0.602386	-1.48314	0.377586	0.000746695	-0.943942	-5.41988	0.899974	-0.988161	-1.77855	-1.08859	-1.86397	1.20498	-2.6029	-1.90466	-1.361	-1.69271	-0.974242	1.59397	sp|P62753|RS6_HUMAN	LSSLRASTSK	LSS[+80]LRASTSK	IMAC
RPS6_S240	0.00259682	0.375048	-1.06619	-1.00193	48.5273	9.63488	-1.38186	-1.00193	1.40368e-05	0.108771	-10.8319	-1.81626	-1.63058	-1.43979	-1.53975	-1.42995	-1.20398	0.846946	-2.11673	-0.94959	-2.22937	-1.45747	0.0876171	0.653972	sp|P62753|RS6_HUMAN	LSSLRASTSK	LSSLRAS[+80]TSK	IMAC
RPS6KA1_S363	0.561945	0.76566	-0.282958	-0.533038	4.5968	2.96776	-0.262639	-0.192425	0.346992	0.504922	-1.01035	-0.699722	0.317716	-0.325862	-0.727518	0.147197	0.215992	-1.32527	-0.351528	0.0321967	-0.554633	0.463669	0.402288	-3.19022	sp|Q15418|KS6A1_HUMAN	TPKDSPGIPPSAGAHQLFR	TPKDS[+80]PGIPPSAGAHQLFR	IMAC
RPS6KA1_S380	0.489091	0.987416	0.287292	0.00377706	5.9101	0.0818132	0.234999	0.00623769	0.256442	0.981338	1.23912	0.0241707	0.32938	-0.253428	-0.246918	1.18856	0.394785	0.311369	-0.326819	-0.234503	0.488988	-0.957401	0.47507	0.577328	sp|Q15418|KS6A1_HUMAN	GFSFVATGLMEDDGKPR	GFS[+80]FVATGLMEDDGKPR	IMAC
RPS6KA1_T359_S363	0.388219	0.683233	0.389633	0.231025	8.73293	4.46997	0.391888	0.231025	0.133877	0.357275	1.7021	0.979853	0.916493	0.616858	-0.0948367	0.736694	0.613305	-0.450713	-0.386481	0.683084	-0.168685	0.713177	0.0401882	0.504869	sp|Q15418|KS6A1_HUMAN	TPKDSPGIPPSAGAHQLFR	T[+80]PKDS[+80]PGIPPSAGAHQLFR	IMAC
RPS6KA1_T573	0.627545	0.472938	-0.02018	0.167688	3.76105	7.91851	0.221357	0.217311	0.420625	0.161491	0.857103	1.55069	0.214185	0.795739	-2.11646	1.01987	-0.0954882	0.0610732	-0.398407	0.486391	0.0441926	0.168233	0.363114	0.342605	sp|Q15418|KS6A1_HUMAN	AENGLLMTPCYTANFVAPEVLKR	AENGLLMT[+80]PC[+57]YTANFVAPEVLKR	IMAC
RPS6KA3_S369	0.218545	0.979774	-0.324088	-0.0139951	12.521	0.402269	-0.256158	-0.0139951	0.0559627	0.911534	-2.29378	-0.114852	-0.929006	-0.0597189	-0.145972	-0.344182	-0.365297	-0.100354	-0.12372	0.0259767	-0.0539356	0.0962809	0.179906	-0.208479	sp|P51812|KS6A3_HUMAN	TPKDSPGIPPSANAHQLFR	TPKDS[+80]PGIPPSANAHQLFR	IMAC
SHB_Y246	0.627545	0.488527	0.325015	0.0510712	3.78112	7.58739	0.325015	0.230901	0.418685	0.174285	0.860872	1.4985	-0.0854238	0.206791	-0.516773	1.34037	-0.254523	1.25964	-0.0225221	0.337469	0.305582	0.705737	0.303124	-1.32296	sp|Q15464|SHB_HUMAN	VTIADDYSDPFDAK	VTIADDY[+80]SDPFDAK	pY
SHC1_Y315	0.302718	0.91117	0.592626	0.330049	10.2271	1.28929	0.663622	0.309828	0.0949063	0.74314	1.93957	0.339874	0.736966	-0.0824622	1	-5.37777	6.27903	1	-0.647698	0.199309	-1.46489	2.21463	-2.42089	4.09983	sp|P29353|SHC1_HUMAN	FKQYLR	FKQY[+80]LR	pY
SHC1_Y427	0.41718	0.941763	-0.268203	0.076673	7.1813	1.05709	-0.268203	0.0486441	0.191368	0.783954	-1.45107	0.284039	-0.283797	0.179109	-0.870549	0.294458	-0.463912	-0.464529	-0.234532	0.215593	-0.0325295	0.888206	0.246022	-0.622721	sp|P29353|SHC1_HUMAN	ELFDDPSYVNVQNLDK	ELFDDPSY[+80]VNVQNLDK	pY
SMAP_S147	0.20805	0.292526	-0.617843	-0.315992	12.9373	12.1738	-0.617843	-0.449193	0.0508476	0.0606205	-2.36826	-2.20071	-0.896286	0.109553	-1.10919	0.319829	-1.04709	-1.08387	-0.844256	-0.187323	-0.618866	-0.843508	1.00426	-0.406262	sp|O00193|SMAP_HUMAN	EESAEELQAAEHPDEVEDPK	EES[+80]AEELQAAEHPDEVEDPK	IMAC
SOCS3_Y204	0.627545	0.856232	-0.539481	-0.0941282	3.79333	1.94701	-0.402618	-0.159945	0.41751	0.638703	-0.863161	-0.488879	-0.530515	-1.48543	-2.9386	1.30485	0.178337	0.234465	-0.938599	-0.447459	1.45943	0.289507	-1.09115	0.163499	sp|O14543|SOCS3_HUMAN	TVNGHLDSYEK	TVNGHLDSY[+80]EK	pY
SOS1_S1178	0.968581	0.979774	-0.0123287	-0.0243783	0.243817	0.379996	-0.0123287	-0.0243783	0.945406	0.916221	-0.0710508	-0.108739	-0.296076	0.37444	-0.354377	0.299076	0.0211985	-0.118234	-0.355928	0.690988	-0.544001	0.356827	0.147107	-0.441262	sp|Q07889|SOS1_HUMAN	HLDSPPAIPPR	HLDS[+80]PPAIPPR	IMAC
SPRY2_S167	0.646503	0.359323	0.265284	-0.817317	3.59691	10.2125	0.265284	-0.623576	0.436826	0.0952239	0.826099	-1.9043	-0.381871	0.200299	1.078	0.0496104	-0.285949	0.931613	-1.45088	-3.03868	-0.39039	-0.392503	-0.260468	0.629018	sp|O43597|SPY2_HUMAN	SELKPGELKPLSK	SELKPGELKPLS[+80]K	IMAC
SRC_Y419	0.497899	0.987416	0.277576	0.00469369	5.77952	0.0785374	0.268436	0.00469369	0.26427	0.982079	1.21689	0.0232114	1.10917	0.159501	-0.0926312	0.695571	-0.194886	-0.011268	-0.526139	0.121229	0.229908	0.36551	0.337576	-0.499921	sp|P12931|SRC_HUMAN	LIEDNEYTAR	LIEDNEY[+80]TAR	pY
STAT3_S727	0.578465	0.845953	0.0770329	-0.0738855	4.36708	2.06287	0.0970792	-0.0713836	0.36584	0.62189	0.96767	-0.513922	0.499773	0.0924725	-0.425895	0.0362733	0.16855	0.0910236	-0.513925	0.0599373	-0.0686453	-0.0398805	0.356136	-0.236935	sp|P40763|STAT3_HUMAN	FICVTPTTCSNTIDLPMSPR	FIC[+57]VTPTTC[+57]SNTIDLPMS[+80]PR	IMAC
STAT3_Y705	0.854646	0.749611	-0.0888101	-0.160702	1.35729	3.50943	-0.0368396	-0.160702	0.731595	0.445715	-0.357205	-0.804122	0.186932	-0.0655665	-0.152378	0.0131032	0.0574958	-0.572447	-0.646424	0.14815	0.289523	-0.162779	-0.0586305	-0.534052	sp|P40763|STAT3_HUMAN	YCRPESQEHPEADPGSAAPYLK	YC[+57]RPESQEHPEADPGSAAPY[+80]LK	pY
STAT5A_Y694	0.132174	0.965284	0.505156	-0.0408056	16.5466	0.530669	0.61025	-0.0408056	0.022148	0.884979	2.9512	-0.149586	0.907274	1.2559	0.669194	0.711759	0.206161	-0.719356	0.684409	-0.256399	0.495818	0.0958889	-0.741364	-0.523186	sp|P42229|STA5A_HUMAN	AVDGYVKPQIK	AVDGY[+80]VKPQIK	pY
STK39_T231	0.809137	0.339805	0.1603	0.411413	1.83059	10.9249	0.1603	0.509082	0.656057	0.0808185	0.465627	2.01228	1.0595	0.190904	-0.103093	-0.742202	-0.366688	0.923379	0.79556	0.780322	1.55069	-1.11864	-0.0716718	0.532221	sp|Q9UEW8|STK39_HUMAN	TFVGTPCWMAPEVMEQVR	T[+80]FVGTPC[+57]WMAPEVMEQVR	IMAC
STMN1_S25	0.20805	0.965284	0.269744	-0.0565887	12.9507	0.608203	0.258701	0.0363135	0.0506909	0.86932	2.36136	0.17016	0.37495	0.350429	0.122276	0.051499	0.117905	0.601405	-1.22818	0.370275	-0.298295	0.410874	0.529374	-0.123584	sp|P16949|STMN1_HUMAN	ASGQAFELILSPR	ASGQAFELILS[+80]PR	IMAC
SYK_Y323	0.41718	0.965284	0.328647	0.421939	7.29456	0.681929	0.328647	0.0751581	0.186442	0.854687	1.46963	0.18946	0.246118	0.759985	-0.0456651	-0.182195	1.09253	0.101108	-1.50865	-0.835312	0.614464	-0.0982848	0.619684	3.73973	sp|P43405|KSYK_HUMAN	QESTVSFNPYEPELAPWAADK	QESTVSFNPY[+80]EPELAPWAADK	pY
SYNPO2_S1091	0.388219	0.898844	0.210382	0.127746	8.67925	1.51163	0.227698	0.127746	0.135542	0.706053	1.6899	0.391651	0.117357	0.414573	0.914668	0.0553768	0.323504	-0.563186	-0.116409	0.939725	-0.458488	-0.856265	0.463499	0.794416	tr|H0Y9Y3|H0Y9Y3_HUMAN	SLSLPGR	SLS[+80]LPGR	IMAC
TPX2_S257	0.015663	0.683233	0.57541	-0.309417	29.6107	4.49641	0.569283	-0.211287	0.00109379	0.355106	5.36288	-0.984547	0.715023	0.912306	0.481593	0.603027	0.477478	0.263034	-1.53766	0.526261	-0.00422459	-0.379493	0.123575	-0.584963	sp|Q9ULW0|TPX2_HUMAN	SVDFHFR	S[+80]VDFHFR	IMAC
TSC2_T1462	0.832819	0.865931	-0.183227	0.183846	1.6193	1.86674	-0.183227	0.115991	0.688764	0.650619	-0.418134	0.471332	-0.331206	-1.59694	0.378512	1.22239	-1.21573	0.443607	-0.921526	0.0049323	-0.321928	0.263034	0.517848	1.56071	sp|P49815|TSC2_HUMAN	GYTISDSAPSR	GYT[+80]ISDSAPSR	IMAC
TTC39B_S120	0.893183	0.763151	-0.180252	0.161744	1.03813	3.29127	-0.0943211	0.189772	0.787385	0.468676	-0.280592	0.762599	-0.0832886	-0.0869667	0.679024	0.786136	-0.545552	-1.83086	-1.04197	1.2533	-0.291983	0.0963592	0.382638	0.572121	sp|Q5VTQ0|TT39B_HUMAN	GASTVSSSSSTK	GAS[+80]TVSSSSSTK	IMAC
ULK1_S758	0.0200411	0.0504111	-0.78362	-0.824783	27.7101	24.8546	-0.710265	-0.824783	0.00169431	0.00326991	-4.97963	-4.21815	-0.474562	-0.878296	-1.62801	-0.595644	-0.89254	-0.232675	-0.658551	-1.06338	-1.27288	-0.450959	-1.11205	-0.390872	sp|O75385|ULK1_HUMAN	AGGTSSPSPVVFTVGSPPSGSTPPQGPR	AGGTSSPSPVVFTVGS[+80]PPSGSTPPQGPR	IMAC
VEPH1_S449	0.476524	0.697144	-0.215357	0.0742138	6.11363	4.19528	-0.240589	0.148227	0.244702	0.380603	-1.27358	0.930661	-0.796432	-0.454614	-0.0811368	0.557057	-0.582592	0.0655764	0.319551	-0.068411	0.0475657	-0.727703	0.364711	0.509568	sp|Q14D04|MELT_HUMAN	SLAFHTMLTK	S[+80]LAFHTMLTK	IMAC
VIM_S56	0.428447	0.76566	0.26167	0.214061	6.90792	3.02079	0.26167	0.214061	0.203802	0.498794	1.40608	0.710142	-0.343289	-0.01317	0.19932	0.635857	0.334931	0.756371	-0.441924	0.870479	0.910832	-0.275259	0.0970743	0.123164	sp|P08670|VIME_HUMAN	SLYASSPGGVYATR	SLYASS[+80]PGGVYATR	IMAC
WWTR1_S89	0.178603	0.61574	-0.390876	-0.205502	14.2961	5.09291	-0.391516	-0.178083	0.037187	0.309534	-2.58518	-1.08875	-0.70867	-0.75299	-0.3865	-0.394239	0.108338	-0.211195	-0.0885021	-0.361017	0.115648	-0.817854	0.233108	-0.314394	sp|Q9GZV5|WWTR1_HUMAN	SHSSPASLQLGTGAGAAGSPAQQHAHLR	SHS[+80]SPASLQLGTGAGAAGSPAQQHAHLR	IMAC
XIAP_S406	0.833975	0.497976	0.190199	0.306522	1.55687	7.31115	0.167959	0.289374	0.698736	0.185731	0.403865	1.45466	-0.119961	1.22561	1.85798	-0.335535	-0.143637	-1.34326	0.434793	1.25668	-0.101428	-0.574978	0.301381	0.522678	sp|P98170|XIAP_HUMAN	SLEVLVADLVNAQK	S[+80]LEVLVADLVNAQK	IMAC
YAP1_S109	0.363138	0.767027	-0.127505	-0.0994183	9.36249	2.9075	-0.161088	-0.0994183	0.115811	0.511976	-1.79772	-0.687826	-0.218382	-0.167388	-0.212958	-0.183109	0.13495	-0.118141	-0.180972	0.144518	-0.1395	-0.463545	0.28427	-0.241282	sp|P46937|YAP1_HUMAN	QASTDAGTAGALTPQHVR	QAS[+80]TDAGTAGALTPQHVR	IMAC
YAP1_S127	0.582111	0.987416	-0.134389	0.00770996	4.27708	0.147836	-0.134389	0.00770996	0.373501	0.966532	-0.951776	0.0433575	0.0897256	-0.375074	-0.162114	-0.360641	0.101908	-0.100138	-0.25207	0.319906	-0.0737505	-0.42307	0.562656	-0.0874113	sp|P46937|YAP1_HUMAN	AHSSPASLQLGAVSPGTLTPTGVVSGPAATPTAQHLR	AHS[+80]SPASLQLGAVSPGTLTPTGVVSGPAATPTAQHLR	IMAC
ZNF638_S383	0.067935	0.579608	0.480408	0.141422	21.1286	5.69539	0.480408	0.240132	0.00771155	0.269439	3.72073	1.19109	0.642315	0.250067	0.569432	0.212023	0.374059	0.834553	-1.00634	0.557211	0.228768	-0.0923413	0.266932	0.894307	sp|Q14966|ZN638_HUMAN	NYQSQADIPIRSPFGIVK	NYQSQADIPIRS[+80]PFGIVK	IMAC

## Sheet: Description of table header
ColumnHeader	Description
id	Unique phopshosite identifier
adj.P.Val.2hr	FDR-corrected p-value of "One-sample mod T" in group "2hr"
adj.P.Val.50hr	FDR-corrected p-value of "One-sample mod T" in group "50hr"
AveExpr.2hr	Average abundance across all data columns used in "One-sample mod T" in group "2hr"
AveExpr.50hr	Average abundance across all data columns used in "One-sample mod T" in group "50hr"
Log.P.Value.2hr	Transformed p-value (-10*log10(p-value) of) "One-sample mod T" in group "2hr"
Log.P.Value.50hr	Transformed p-value (-10*log10(p-value) of) "One-sample mod T" in group "50hr"
logFC.2hr	Log2-fold change "One-sample mod T" in group "2hr"
logFC.50hr	Log2-fold change "One-sample mod T" in group "50hr"
P.Value.2hr	Nominal p-value of "One-sample mod T" in group "2hr"
P.Value.50hr	Nominal p-value of "One-sample mod T" in group "50hr"
t.2hr	Value of the t-statistics of "One-sample mod T" in group "2hr"
t.50hr	Value of the t-statistics of "One-sample mod T" in group "50hr"
WHIM4_2hr_drug.Vehicle	Abundance in group "2hr"
WHIM30_2hr_drug.Vehicle	Abundance in group "2hr"
WHIM21_2hr_drug.Vehicle	Abundance in group "2hr"
WHIM6_2hr_drug.Vehicle	Abundance in group "2hr"
WHIM2_2hr_drug.Vehicle	Abundance in group "2hr"
WHIM12_2hr_drug.Vehicle	Abundance in group "2hr"
WHIM4_50hr_drug.Vehicle	Abundance in group "50hr"
WHIM30_50hr_drug.Vehicle	Abundance in group "50hr"
WHIM21_50hr_drug.Vehicle	Abundance in group "50hr"
WHIM6_50hr_drug.Vehicle	Abundance in group "50hr"
WHIM2_50hr_drug.Vehicle	Abundance in group "50hr"
WHIM12_50hr_drug.Vehicle	Abundance in group "50hr"
Protein.Name	Uniprot protein accession number
Peptide.Sequence	Peptide sequence
Peptide.Modified.Sequence	Modified peptide sequence
Enrichment	IMAC or pY
