# Supplementary material for: A highly multiplexed quantitative phosphosite assay for biology and preclinical studies
Source: Mol Syst Biol. 2021 Sep 27;17(9):e10156. doi: 10.15252/msb.202010156 (PMC8474009; doi:10.15252/msb.202010156)
Supplement: Supplementary file 7 — Dataset EV6 [file MSB-17-e10156-s003.xlsx]

## Sheet: EV6
Dataset EV6: Data table of meduloblastoma study with samples belonging to GR3, GR4, SHH and WNT groups. Table includes all the peptides detected in the study with results of moderated two-sample T-tests comparing the groups. Peptides are identified by the gene symbol and phosphosite. "Descriptiono of all column headers" sheet contains information about all column headers
id	adj.P.Val.GR4.over.GR3	adj.P.Val.SHH.over.GR3	adj.P.Val.SHH.over.GR4	AveExpr.GR4.over.GR3	AveExpr.SHH.over.GR3	AveExpr.SHH.over.GR4	Log.P.Value.GR4.over.GR3	Log.P.Value.SHH.over.GR3	Log.P.Value.SHH.over.GR4	logFC.GR4.over.GR3	logFC.SHH.over.GR3	logFC.SHH.over.GR4	P.Value.GR4.over.GR3	P.Value.SHH.over.GR3	P.Value.SHH.over.GR4	t.GR4.over.GR3	t.SHH.over.GR3	t.SHH.over.GR4	MB018_GR3_500ug	MB36_GR3_500ug	MB095_GR3_500ug	MB106_GR3_500ug	MB164_GR3_500ug	MB166_GR3_500ug	MB170_GR3_500ug	MB226_GR3_500ug	MB247_GR3_500ug	MB248_GR3_500ug	MB260_GR3_500ug	MB277_GR3_500ug	MB278_GR3_500ug	MB091_GR4_485ug.	MB099_GR4_500ug	MB118_GR4_500ug	MB174_GR4_500ug	MB177_GR4_500ug	MB199_GR4_500ug	MB227_GR4_500ug	MB264_GR4_500ug	MB270_GR4_500ug	MB281_GR4_500ug	MB288_GR4_500ug	MB282_GR4_500ug	MB35_SHH_500ug	MB037_SHH_500ug	MB088_SHH_357ug.	MB102_SHH_500ug	MB104_SHH_500ug	MB136_SHH_347ug.
ABI1_S221	0.702663	0.99086	0.77103	-2.78009	-2.98154	-2.75835	4.0916	0.252803	3.03091	0.463244	0.0418162	-0.421428	0.389798	0.943452	0.497633	0.872472	0.0715183	-0.686684	-1.31725	-1.05349	-3.3452	-2.83753	-3.49005	-2.72356	-2.30972	-5.82011	-2.87938	-2.42121	-1.75633	-5.07339	-4.00462	-0.982092	-4.65109	-0.164884	-3.87832	-2.78886	-2.68316	-3.07704	-0.39138	-2.47393	-4.65472	-2.62772	-2.09727	-2.52699	-2.55131	-0.380221	-2.09727	-4.96128	-0.795859
ACIN1_S825	0.634524	0.723848	0.948349	-5.11254	-5.06432	-5.34894	5.70068	3.45926	0.527672	-0.524923	-0.446232	0.0786909	0.269111	0.450893	0.88559	-1.127	-0.76522	0.14533	-2.63487	-5.9568	-5.65836	-3.74275	-4.9885	-3.79987	-3.77992	-7.70275	-5.35107	-4.2029	-5.46116		-5.05889	-5.00666	-6.05889	-4.49981		-4.92139	-6.54625	-5.27649	-4.03741	-6.6295	-6.3452	-4.07582	-5.85308	-5.60823	-4.49005	-3.61989	-3.22432	-7.58727	-6.92875
AKT1_T308	0.447224	0.820214	0.656336	-1.15485	-1.78581	-0.868045	9.43146	2.22794	4.39965	1.42205	0.454124	-0.967929	0.113987	0.598696	0.363108	1.70075	0.543815	-0.950465	-2.46435					-2.23379				-1.20423				1.76716						-1.35587	-1.10811			-1.48479		-2.04871
AKT1_S473	0.777396	0.717233	0.977024	-0.700316	-0.786534	-1.28788	3.06559	3.81314	0.148539	-0.778369	-0.725678	0.0526911	0.493675	0.41561	0.966376	-0.708879	-0.847401	0.0435047	-1.47875			0.861003						-0.370154	-1.19067									-1.32301
AKT1S1_T246	0.447224	0.723848	0.139074	-1.73657	-2.44771	-1.99992	9.44893	3.50558	16.6807	0.953988	-0.50645	-1.46044	0.113529	0.44611	0.0214746	1.62955	-0.771896	-2.42827	0.0890913	-1.4852	-4.24605	-0.631064	-0.712173	-1.38647	-1.56149	-5.3452	-1.72499	-0.897812	-1.97143	-5.33935	-3.31617	-0.293783	-4.08314	-0.458981	-2.12155	-1.10656	0.0890913	0.743989	-0.302404	-1.99597	-2.44222	-0.958757	-1.95568	-0.854388	-3.46435	-0.69867	-1.90185	-6.32193	-3.42849
AKT3_S472	0.881236	0.662828	0.574903	-3.77372	-4.09078	-4.03292	1.05269	4.99039	5.74025	0.14131	-0.498469	-0.639778	0.78475	0.316928	0.266671	0.275564	-1.01746	-1.13215	-2.51622	-2.75633	-4.53952	-3.30045	-3.33061	-3.61883	-3.59771	-5.94786	-3.17267	-2.60999	-3.54288	-5.53952	-5.46753	-1.19897	-5.02562	-2.11591	-6.27649	-3.78389	-3.77794	-2.15972	-1.8831	-5.18442	-4.8997	-3.67669	-4.42043	-2.51128	-5.54625	-2.66273	-5.14305	-6.65836	-5.35225
ANLN_S225	0.0723781	0.238604	0.857084	-5.4776	-5.25425	-6.01592	21.3099	13.5929	1.55192	-1.21868	-1.0293	0.189376	0.00739631	0.0437233	0.699532	-2.90364	-2.14828	0.391181	-4.13037	-4.44536	-4.46753	-3.89754	-5.03978	-4.33061	-6.89539		-6.09789	-4.59423	-4.78389			-4.8188	-5.29903	-6.81198		-5.86986	-7.00231	-6.65836	-5.8365		-7.00231	-4.62238	-6.94786	-6.84477	-5.50635	-5.4985	-4.81198		-6.879
ARAF_T181	0.694666	0.904133	0.866565	-3.77029	-3.88888	-3.64332	4.20275	1.39005	1.38833	0.361875	0.168034	-0.193842	0.379949	0.726097	0.726385	0.89507	0.35585	-0.355642	-3.10408	-5.21625		-3.54456	-3.44379	-4.44222	-3.43909		-4.1078	-3.92139	-4.24605			-3.21854		-2.97596		-2.9771	-4.12532	-2.46594			-4.69152	-3.35107	-4.82419			-4.38443	-4.03505
ATM_S1981	0.834628	0.99086	0.852	-2.68658	-2.77849	-2.69328	1.65055	0.201815	1.6199	0.171235	-0.0202464	-0.191482	0.683826	0.954593	0.688668	0.411151	-0.0574203	-0.404761	-2.73793	-3.33061	-2.72738	-2.04038	-2.70275	-3.58727	-3.18311	-3.5412	-3.01275	-1.64792	-1.5649	-3.4066	-2.51128	-1.89523	-2.69245	-1.3419	-5.77992	-1.59815	-2.43051	-2.05949	-1.04752	-4.63308	-2.32337	-2.1818	-3.18705	-2.2716	-1.12249	-1.47642	-3.25705	-3.65836	-3.03884
BAD_S75	0.548138	0.901698	0.243602	0.102056	-0.202756	0.0307231	7.35073	1.52276	12.8446	0.492131	-0.137179	-0.629309	0.184046	0.704246	0.0519445	1.35852	-0.383142	-2.02301	1.06846	-0.90212	-0.412347	0.215368	1.00036	-0.634196	1.04719	-1.47113	0.147697	0.125916	-0.161653	-2.4572	0.689478	1.11694	0.0302654	0.82326	-0.534496	0.401084	-0.25068	0.327227	0.718	-0.104387	-0.651541	1.28771	1.13218	-0.094033	-0.400301	0.938233	0.602552	-0.773738	-0.416793
BAD_S99	0.444963	0.618186	0.744928	-2.24615	-2.33389	-2.10118	10.7342	5.74749	3.4895	0.473189	0.278794	-0.194395	0.0844456	0.266226	0.447765	1.78227	1.13224	-0.769108	-2.02268	-3.24469	-2.06552	-2.5454	-1.43753	-3.1367	-2.27788	-3.00231	-2.75049	-2.77695	-2.28771	-2.80894	-1.79586	-1.99418	-1.95848	-2.20224	-2.44144	-1.553	-2.71501	-1.66703	-1.25774	-2.06311	-2.84373	-1.88897	-1.41619	-2.59423	-2.43987	-1.76063	-1.97596	-2.34154	-2.05861
BCL2_S70	0.97057	0.00545279	0.172376	-5.16095	-3.74023	-3.04216	0.225889	36.2195	15.3533	-0.0525502	2.46953	2.52208	0.949317	0.000238808	0.0291519	-0.0645322	4.26864	2.364	-4.24879	-5.74082		-3.25567		-6.53282	-6.22162	-5.78787	-4.50308	-5.71786	-4.35402											-6.06854			-4.33935	-4.15072	-2.65199	-1.9143	-2.69526	-2.2029	-3.03372
BRAF_T401	0.30218	0.259198	0.863621	-3.74079	-3.79649	-3.3062	13.5542	12.6249	1.44137	0.76268	0.911783	0.149103	0.0441139	0.0546395	0.717568	2.12373	2.04822	0.367034	-4.6878	-5.04931	-3.35402	-2.75147	-3.63487	-4.84063				-4.11029	-4.553		-4.11779	-2.33517	-3.62415	-3.87408	-2.9412	-3.82419	-3.42663	-3.50799	-3.04692			-3.65472		-3.76024		-2.96781	-2.85308
BRAF_S446	0.0590684	0.787646	0.064749	1.56505	1.16357	1.67098	23.2397	2.50132	23.6806	1.0486	0.2037	-0.844905	0.00474272	0.56217	0.00428486	3.04148	0.585959	-3.08743	1.58179	0.342441	1.56526	2.24711	1.43178	1.35129	0.636729	-1.58857	1.29042	2.1308	1.1839	-0.212233	1.84169	2.01787	1.89681	2.11946	2.08127	2.25432	2.21891	2.64639	2.68403	1.34812	1.25677	2.69464	2.10534	0.995159	0.97284	2.06885	1.85332	1.16279	0.610949
BRCA1_S753	0.634524	0.259198	0.499363	-7.0457	-7.36862	-7.57204	5.61922	12.4597	7.8191	-0.494306	-1.37533	-0.881025	0.274207	0.0567587	0.16523	-1.12746	-2.08277	-1.4533	-6.44222			-6.58727	-6.26534	-7.15843				-7.33352				-6.43771	-6.673	-7.96578			-7.40507	-7.61529			-7.02093	-7.64386					-7.55979
BUB1_S596	0.634524	0.99086	0.656336	-5.48283	-5.24309	-5.52332	5.85395	0.158031	4.4867	-0.506331	0.0239536	0.530284	0.25978	0.964266	0.355902	-1.1654	0.0455566	0.953854	-5.94786	-5.03032		-4.53282	-5.24879	-5.51293					-5.24332				-6.13797		-5.81198	-5.42353					-5.673		-5.74855	-4.29619	-6.22162		-5.01625
CAMSAP2_S1268	0.595671	0.261292	0.79879	-2.89351	-2.73049	-2.36922	6.54144	12.2823	2.31106	0.692436	1.06477	0.372337	0.221746	0.0591244	0.587346	1.2484	1.96874	0.549117	-2.40813	-2.70934	-4.62593	-2.54372	-2.79486	-2.53282	-3.01976		-3.31043	-2.31833	-2.81401	-4.89539	-4.90401	-1.28326	-4.32482	-1.57734	-4.14305	-1.51746	-2.12847	-0.620823	0.907198	-2.81097	-5.33352	-3.43596	-4.29903	-2.38911	-2.93677	-0.715154	-2.06613	-4.85308	-3.15246
CDC20_S41	0.792113	0.952312	0.656336	-4.72501	-4.45547	-4.63801	2.75235	0.934831	4.56352	-0.387262	0.167293	0.554556	0.530597	0.806338	0.349661	-0.634359	0.247292	0.950304	-1.66612	-5.553	-6.36885	-2.08375	-2.77201	-2.90725	-7.48036	-4.91267	-4.70275	-2.2304	-5.84477	-6.36885	-6.11779	-3.6924	-5.07339	-5.39897	-6.1078	-3.60999	-4.5632	-4.40813	-5.33352	-7.82828	-4.88683	-2.98165	-5.23243	-4.66933	-3.01625	-2.9521	-2.23991	-5.23786	-5.81913
CDK1_T161	0.881236	0.771178	0.77103	-1.28024	-1.09722	-1.16485	1.07457	2.89634	3.24807	-0.144706	0.236566	0.381272	0.780805	0.513294	0.473361	-0.280752	0.661622	0.726636	-0.709812	-1.06582	-0.512308	0.205142	-0.740818	-1.58684	-2.42198	-1.69993	-1.5187	0.130272	-0.856737	-2.28771	-2.67484	0.0525647	1.27614	-3.04335	-0.616835	-0.875937	-1.88257	-3.09296	-0.933463	-5.29903	-0.363642	-0.448705	-1.03801	-0.986502	-0.511896	-0.231955	-0.998846	-0.682001	-0.274055
CFAP97_S218	0.447224	0.771178	0.139074	-3.74451	-4.22084	-3.84945	9.55848	2.76438	16.7738	0.722611	-0.282489	-1.0051	0.110701	0.52913	0.0210195	1.64259	-0.637114	-2.4446	-3.01042	-4.02093	-5.33935	-2.35107	-2.70651	-3.42818	-3.8365	-4.81604	-4.86565	-2.87832	-4.05649	-6.6295	-5.24879	-3.42011	-4.35993	-3.07704	-5.09789	-3.05289	-4.18705	-1.60647	-2.25223	-3.73312	-3.62593	-2.0511	-3.96128	-4.57004	-4.00694	-3.9885	-3.65654
CHEK1_S317	0.634524	0.723848	0.948349	-4.52491	-4.43332	-4.81603	5.62849	3.35511	0.539445	-0.544561	-0.464242	0.0803197	0.273622	0.461837	0.883193	-1.12199	-0.751418	0.14923	-3.90617	-3.66383	-6.02093	-2.92687	-4.50635		-5.33352	-3.72929	-5.71786	-2.51787	-4.68409			-4.30255	-4.2109			-4.88683	-5.58035		-4.27649		-4.70275	-5.9568		-5.04454	-5.62238		-4.43596
CIC_S1389	0.627627	0.419458	0.786729	-7.69702	-7.6147	-7.37604	6.14743	9.11273	2.56645	0.531523	0.80246	0.270937	0.242805	0.122667	0.553802	1.20153	1.62526	0.60201	-7.15843		-8.64386		-8.07826	-6.98393				-8.64386			-8.58727	-7.69048	-8.38082	-6.73312	-8.42973	-7.76415		-6.39289	-6.81198	-8.07826		-7.07826		-8.03978	-7.55979	-6.20237	-6.53282
CPSF6_S562	0.792113	0.717233	0.572081	-3.68111	-3.26935	-3.38135	2.76238	3.96216	6.51805	-0.223998	0.599518	0.823517	0.529373	0.401591	0.222943	-0.636306	0.851483	1.24584	-3.12029	-5.9568	-2.91376	-2.19232	-2.09234	-3.41581	-4.13289		-3.60999	-3.23923	-3.6878	-4.90833	-3.55979	-3.95736	-3.31186	-3.73697	-3.60472	-3.37183	-3.51622	-3.56832	-3.92796	-5.09296	-3.78986	-3.77992	-3.85935	-4.2849		-2.82215	-2.67669	-2.62683	-3.20897
CTNNB1_S552	0.447224	0.644075	0.080793	2.91598	2.30168	2.64563	10.3824	5.35393	20.8875	0.738234	-0.519886	-1.25812	0.0915706	0.291479	0.00815175	1.74188	-1.07345	-2.83659	3.63311	1.70991	2.25653	3.34625	3.64326	3.09759	3.51047	0.170566	3.35924	3.19314	2.71319	-0.127683	2.79554	3.86469	1.75138	3.88684	2.62534	3.26837	3.3113	4.50623	4.24161	2.73016	2.19153	4.22852	2.9923	2.30209	2.06084	3.58891	2.51225	-0.0511002	3.8045
DDI2_S194	0.694666	0.644075	0.940171	-4.52093	-4.57653	-4.17159	4.30184	5.38924	0.836595	0.529862	0.740988	0.211126	0.371378	0.289119	0.824785	0.918338	1.1053	0.226475	-4.32193	-4.65836		-5.21625		-4.49981			-5.52616	-4.34813						-3.17137				-3.309	-4.38987	-6.41735		-3.87197				-3.46466
DOCK5_S1756	0.694666	0.663876	0.811656	-4.32824	-4.22973	-4.03447	4.31328	4.68563	2.07941	0.778021	0.348013	-0.430007	0.370401	0.339968	0.619525	0.92507	0.976466	-0.506729	-3.88897	-3.93236		-4.69526		-4.87832	-4.03032		-4.54625	-5.00694								-3.64747								-4.40507	-4.37183	-3.74429	-4.72929		-4.36076
EIF2A_S506	0.801258	0.761845	0.944361	2.15711	2.1873	2.26108	2.4095	3.00612	0.684958	0.145375	0.199941	0.0545658	0.574183	0.500482	0.854091	0.567879	0.681723	0.185472	2.19033	2.07114	2.05123	3.17473	1.13672	1.67978	2.01014	1.92136	2.23622	2.8674	2.43574	1.43813	1.92243	2.10145	2.84004	1.7809	2.05707	2.75489	2.24699	2.5409	2.78699	1.95062	2.04065	2.0467	1.64533	1.65764	1.93817	2.41885	2.95369	2.16082	2.56102
EIF4EBP1_T37_T46	0.97057	0.700667	0.656336	-0.540704	-0.333122	-0.304622	0.255489	4.16148	4.32299	0.0381732	0.470636	0.432463	0.942868	0.383577	0.369574	0.0722607	0.884488	0.911666	0.0659858	-0.981651	-0.939261	2.29152	0.361319	-1.11435	0.123666	-2.89325	-0.702515	1.63306	0.167358	-2.36438	-2.91485	1.56575	-1.27963	-0.625267	-0.49981	0.205768	0.0681893	-1.86986	-0.145446	-3.12406	0.0697022	0.432532	-1.04811	-0.540568	-2.13226	0.755657	0.635151	-0.656081	0.356486
EIF4EBP1_S65	0.735889	0.787646	0.948349	-1.76972	-1.72011	-2.00639	3.59341	2.56917	0.612804	-0.554499	-0.451159	0.10334	0.437179	0.553456	0.8684	-0.787353	-0.599433	0.167189	1.1825	-1.13828	-2.50717	0.76901	-0.131313	-1.51787	-0.402779	-3.92796	-1.25395	1.15523	-0.884434	-6.4933	-4.39593	-0.731587	-4.45166	-1.6034	-4.05649	-1.47313	-1.15811	-0.593354	-0.766112	-4.05889	-1.50635	-0.922757	-3.37482	-0.983646	-2.87726	-1.57467	-0.561494		-3.80454
EML4_T209	0.447224	0.663876	0.77103	-7.3995	-7.19565	-7.7023	10.1047	4.59252	3.20375	-0.900562	-0.529334	0.371228	0.0976172	0.347334	0.478217	-1.71304	-0.957418	0.72017	-5.91267	-7.17919	-7.40507	-6.35698	-5.6878	-7.05889	-6.38082		-8.82828	-4.33935	-6.57347	-9.70275	-8.20025	-6.69048	-7.55979	-9.58727		-6.79586	-8.76415	-7.64386	-7.70275	-9.96578	-6.82828	-6.32193	-8.70275	-7.24332	-7.61529	-6.91964	-6.6878		-9.17668
EZH2_T487	0.735889	0.662828	0.952372	-0.570432	-0.608304	-0.783211	3.75114	5.00347	0.475223	-0.347341	-0.409191	-0.0618504	0.421586	0.315975	0.89635	-0.814612	-1.0195	-0.131398	-0.00288828	-0.317966	-0.133844	1.0675	-0.668639	-0.718331	-1.81147	1.04509	-0.576906	0.1038	-0.166341	-1.72595	-1.34227	0.301706	1.39583	-2.38987	-0.936773	-0.169745	0.259303	-2.1623	-1.05679	-3.1016	-0.17511	-0.111072	-0.866173	-0.0606982	0.0231844	0.28468	-0.271949	-1.32265	-0.591719
FGFR1_Y653	0.801258	0.717233	0.977024	-5.70821	-5.69919	-5.61539	2.3165	3.62951	0.133	0.167133	0.178493	0.0113601	0.58661	0.433559	0.96984	0.54945	0.793441	0.0381218	-4.97937	-5.4112	-5.94786	-5.4112	-5.54625	-5.31043	-6.44222	-6.00231	-5.69526	-6.02093	-5.96578	-6.04931	-6.46753	-5.42489	-6.46753	-4.54625	-6.60121	-5.62238	-5.77992	-3.43909	-5.8365	-5.69526	-6.09789	-6.04931	-5.89539	-6.00231	-5.44222	-5.64241	-5.28209	-5.6878	-5.91615
FOXO3_T32	0.933454	0.963975	0.983876	-5.06839	-5.07615	-5.13111	0.697176	0.834379	0.0705952	-0.109476	-0.120616	-0.0111398	0.851692	0.825205	0.983876	-0.188561	-0.22276	-0.0203811	-3.16877	-5.24879	-6.07826	-3.60999	-3.28349	-4.86986	-4.01392	-8.20025	-4	-4.22162	-4.79586	-7.58727	-6.12784	-3.00308	-6.87832	-4.33643	-7.31043	-6.55979	-4.19232	-3.28349	-3.83239	-5.59423	-6.65836	-3.65472	-6.20025	-4.83239	-5.6295	-3.68334	-4.72547	-6.48036	-6.28591
GLYR1_S130	0.801258	0.238604	0.458603	-4.8177	-5.14085	-5.25833	2.07598	13.2768	8.59319	-0.209439	-0.847368	-0.637929	0.620015	0.0470241	0.138255	-0.500913	-2.06978	-1.52301	-4.24059	-5.16877	-4.70651	-4.87832	-6.14816	-4.54625	-3.93016	-5.92139	-4.28771	-3.78986	-5.00231	-6.33352	-2.36959	-5.97828	-6.27649	-4.6295	-5.37482	-3.66383	-4.49655	-4.69526	-5.81198	-5.77992	-5.41735	-2.57175	-4.42353	-4.39593	-5.29336	-4.91964	-3.8427	-6.76415	-5.16919
GRB2_Y209	0.834628	0.971733	0.852	-9.73233	-9.83446	-9.7324	1.54759	0.55752	1.61707	0.178626	-0.0767337	-0.25536	0.70023	0.879525	0.689117	0.390538	-0.153874	-0.40779	-9.28771	-10.2877	-10.4804		-10.1178	-8.76415		-9.58727	-10.1178	-9.82828				-8.49018		-10.2877		-8.28771		-10.1178				-10.1178	-10.4804		-10.2877		-10.1178
GSK3A_S21	0.642053	0.259198	0.0758376	0.754908	-0.169752	0.136672	5.29809	12.5097	22.2235	0.687921	-1.18892	-1.87684	0.295251	0.0561081	0.00599313	1.06505	-1.98571	-2.96099	2.36211	-0.669097	-0.292299	2.39256	1.64994	1.50665	0.932666	-2.68501	0.554834	1.71699	0.435202	-2.92577	0.542407	2.85561	-1.19892	2.44681	-2.15072	1.56443	1.52005	3.42218	2.64067	0.174023	-0.930985	2.77966	0.228726	-1.14624	-0.519528	1.39532	-0.177882	-3.49981	-1.1428
GSK3B_S9	0.978116	0.47111	0.574903	-0.0964992	-0.523524	-0.537143	0.159965	8.00841	6.21716	-0.0283731	-0.848483	-0.82011	0.963837	0.158183	0.238937	-0.0457279	-1.44788	-1.20191	1.83204	-0.57626	-1.19628	1.13934	1.21026	0.327917	0.190804		0.303927	0.6072	-0.852303	-3.08436	-0.890038	2.50872	-1.82777	1.11723	-3.09665	0.220082	0.684998	2.59189	1.36356	-1.52533	-2.35845	0.886199	-1.89271	-1.51787	-1.01217	1.76442	-0.956516	-3.45166	-1.49603
GSK3B_Y216	0.059016	0.822012	0.130459	4.43345	4.11911	4.50792	23.9405	2.17521	17.6747	0.804062	0.143214	-0.660848	0.00403595	0.606009	0.0170816	3.10446	0.521093	-2.5233	4.07753	2.7485	4.11581	4.72691	4.88463	3.81518	3.61314	3.28119	3.99642	4.10977	4.24718	4.22189	4.77937	5.14279	4.79643	4.67313	5.29351	4.99515	4.98074	4.95497	5.40884	4.73443	4.28697	4.42059	4.53121	4.18078	3.50641	4.97466	4.7844	4.05441	3.75355
GTF2I_S722	0.834628	0.695376	0.656336	-2.50972	-2.7807	-2.65888	1.77635	4.25269	4.53001	0.236454	-0.362196	-0.59865	0.664302	0.375604	0.35237	0.438258	-0.900613	-0.946607	-1.8039	-3.17007	-3.02093	-2.52949	-1.92413	-1.5454	-3.25017	-4	-1.8329	-2.90833	-2.16683	-3.91702	-2.03268	-0.536631	-3.87197	0.899794	-5.04454	-2.68873	-3.57519	-1.39138	-0.48661	-3.28771	-4.75633	-0.533034	-3.36885	-3.19496	-2.15329	-2.07522	-1.53199		-3.19749
HECTD1_S1567	0.801258	0.992565	0.786729	-5.80608	-5.95028	-5.80351	2.38764	0.0642278	2.49682	0.280198	-0.00861608	-0.288814	0.57708	0.98532	0.562754	0.5644	-0.018581	-0.586392	-5.75633	-6.45482		-3.86775	-4.52284	-5.71028	-6.29903	-7.38082	-7.09789	-4.89539	-5.99309		-7.42973	-5.72937	-7.20025	-4.8039		-4.49981	-6.82828	-3.85935	-4.3452	-6.91267	-6.42973	-4.47393	-7.24332	-5.82828	-6.6295	-5.36766	-4.16101		-7.67418
HIF1A_S643	0.848473	0.841221	0.744928	-5.52527	-5.73211	-5.66531	1.39897	2.0321	3.47611	0.197518	-0.319582	-0.5171	0.724608	0.626311	0.449148	0.358492	-0.497453	-0.779661	-5.55979		-5.77201	-5.06371		-7.15843	-4.44222			-5.6295				-5.05031			-5.51953	-5.71786				-5.33935				-6.70275		-4.25154	-6.51953
HMGN1_S7	0.801258	0.547114	0.386133	-3.11753	-3.43125	-3.34655	2.27805	7.16398	9.786	0.207818	-0.411618	-0.619436	0.591828	0.192133	0.105051	0.542598	-1.33658	-1.67633	-3.29053	-3.43753	-4.21357	-3.78986	-3.77596	-2.93457	-3.49005		-2.92467	-2.95792	-2.91159		-1.65517	-3.62668	-4.10532	-0.914575		-3.64566		-3.48358	-3.3629	-3.39745	-2.97937	-1.58727	-2.98393	-3.28069	-3.26534	-4.02421	-3.40813		-4.56689
HSPB1_S15	0.367952	0.717233	0.574903	3.12129	3.36967	2.92091	12.092	3.754	5.75531	-0.918877	-0.385361	0.533516	0.061773	0.421309	0.265747	-1.93956	-0.815134	1.13438	4.27624	5.11031	4.08389	3.0394	2.23036	3.65063	5.91194	1.85344	4.49497	3.50844	4.11473	1.6678	2.36846	3.7812	2.382	3.63746	2.10662	4.13108	2.75131	0.926075	0.953302	1.28078	2.88031	4.46428	2.42731	4.59413	4.16234	3.52237	3.43198	1.1956	4.90139
IRS1_Y612	0.604189	0.941501	0.77103	-3.14331	-3.33819	-2.8102	6.39545	1.08119	2.86238	0.963836	0.184296	-0.77954	0.229327	0.779616	0.517324	1.25731	0.285708	-0.67525				-2.88897	-3.07461	-3.09173			-3.67853	-3.78389			-3.78787								-0.968887			-3.87197			-3.6295
IRS2_S391	0.882337	0.547114	0.49262	-7.31284	-7.61013	-7.53633	1.01181	6.94099	7.97574	0.109115	-0.534118	-0.643233	0.792171	0.202256	0.159377	0.265963	-1.30981	-1.44861	-6.33352	-8.53282	-8.03978	-5.84477	-6.46753	-7.22162	-7.55979		-8.03978	-7.28771	-7.31043		-8.42973	-7.31433	-7.96578	-5.79586	-8.03978	-7.86145	-7.48036	-5.20556	-6.26534	-7.02093	-9.11779	-7.02093	-8.03978	-9.03978	-8.96578	-6.80229	-6.73312		-7.40409
IRS2_Y675	0.834628	0.416252	0.458671	-4.93036	-5.38058	-5.53524	1.5453	9.263	8.48789	-0.270653	-1.36627	-1.09561	0.7006	0.118495	0.141648	-0.392729	-1.68669	-1.56971				-3.40354		-5.78787			-4.01392	-5.97483					-4.74082					-5.71786	-4.4112			-5.39289			-6.93016		-5.18442		-6.36933
IRS2_S915	0.509998	0.47111	0.863621	-4.37186	-4.21973	-3.917	8.1887	8.05001	1.46573	0.72631	0.950618	0.224308	0.15175	0.156675	0.713554	1.49281	1.47622	0.372459	-4.23786					-4.8039			-5.4112	-3.81401	-4.2029		-6.1078		-4.85726		-4.68038		-3.22972	-2.8604		-4.51953		-3.79586	-4.3133	-5.3452	-3.40202		-1.99712		-2.40629
JUN_S63	0.474196	0.663876	0.0758376	-2.40408	-1.5917	-2.0715	9.0446	4.79018	21.7447	-1.02624	0.639583	1.66582	0.124606	0.33188	0.00669155	-1.5794	0.986004	2.91666	-1.19926	-0.901311	-3.20158	1.44541	0.140648	-2.18508	-0.782149	-4.02797	-0.911587	-0.18164	-3.14944	-5.05889	-4.8365	-0.927655	-3.19892	-3.47073	-5.28209	-0.685942	-2.62683	-3.31186	-1.71312	-4.69152	-3.09912	-1.55343	-4.69152	-0.85048	-0.916208	-0.922319	-0.254461	-3.2849	-2.62337
JUND_S100	0.509998	0.941501	0.330231	-1.39937	-0.908322	-1.29741	8.05903	1.13553	10.5842	-0.818759	0.19609	1.01485	0.15635	0.769923	0.0874141	-1.45348	0.295089	1.7678	0.994942	-0.8667	-2.60823	1.49891	0.807355	-0.644082	-0.00897255	-2.98393	0.177982	-0.0436459	-2.24742	-4.58035	-2.57863	-1.4674	-2.58122	-2.68594	-3.36142	-0.223643	-1.29089	-1.91104	-0.764641	-2.39669	-1.04961	-0.626157	-3.54288	0.221568	0.0192037	-0.42942	0.366924	-4.0517	-3.39314
KIF2C_S187	0.634524	0.963975	0.786729	-4.78133	-4.93653	-4.72292	5.41881	0.734735	2.43419	0.423235	0.0998973	-0.323337	0.287157	0.844358	0.570928	1.08314	0.198057	-0.573299	-4.03268	-5.69526	-5.86986	-4.673	-5.25429	-4.21625	-5.28209	-6.03032	-5.61529	-3.79987	-4.48358	-4.12029	-5.72547	-2.60573	-3.56661	-4.77992	-5.88683	-3.15072	-4.76808	-4.11279	-3.851	-5.09789	-6.65836	-4.95232	-5.30472	-4.17397	-4.04216	-2.91659	-2.03801	-6.17919	-4.15062
KIF4A_S394	0.947933	0.717233	0.656336	-2.5304	-2.38733	-2.38891	0.548322	3.61982	4.29922	-0.0494239	0.256754	0.306178	0.881389	0.434528	0.371602	-0.15073	0.793763	0.910971	-2.65381	-3.66018	-2.5412		-2.74662	-1.37295	-2.76513	-2.08743	-2.58554	-1.50308	-2.8997	-2.78986		-2.43771	-2.22432		-3.19363	-2.41812	-2.77103				-2.18377	-2.89539	-2.34813	-1.40087	-2.30329	-2.71085	-2.47714	-2.36959	-3.05947
KSR1_T274	0.447224	0.717233	0.130459	-6.04052	-6.62953	-6.1877	10.3906	3.69604	17.9745	0.861474	-0.382922	-1.2444	0.0913983	0.426969	0.0159424	1.74332	-0.805896	-2.56821	-4.12281	-8.07826	-6.36885	-5.05409	-7.76415	-5.65836	-6.18968	-7.673	-6.07826	-5.07339	-7.11779	-8.48036	-6.24332	-4.67521	-6.54625	-4.97483	-7.45482	-4.93457	-5.46116	-3.98622	-6.46753	-5.59423	-7.89539	-3.52616	-5.59423	-8.76415	-6.03978	-5.93192	-6.01159	-7.24332	-7.33538
KSR1_S334	0.539544	0.0549304	0.00559178	-2.251	-3.13107	-2.86489	7.51481	23.1773	37.8393	0.603722	-1.18055	-1.78427	0.177222	0.00481142	0.000164464	1.38118	-3.04078	-4.30492	-1.30436	-4.29619	-3.63846	-1.21223	-1.8396	-1.41427	-3.49005	-2.64566	-2.39062	-1.42508	-2.45403	-4.11279	-2.80692	-1.10105	-2.79086	-1.1678	-3.1367	-1.23311	-3.57004	-0.201742	-0.726186	-2.17788	-3.60121	-0.90158	-2.63666	-4.16101	-3.33789	-2.80088	-2.83856	-4.11779	-4.24201
LATS1_S464	0.834628	0.470174	0.304504	-2.16598	-2.64296	-2.56207	1.62667	8.36545	11.1847	0.200253	-0.761717	-0.96197	0.687596	0.145699	0.0761259	0.405991	-1.493	-1.83802	-0.853345	-1.79586	-3.17137	-0.449099	-0.682928	-2.0948	-2.03268	-4.53282	-2.69432	-1.42895	-2.40049	-4.5632	-2.70745	-1.31027	-2.48762	-1.50471	-4.11528	-1.58857	-1.92358	-0.694088	-0.141939	-3.29195	-3.91921	-0.690358	-3.07461	-2.75049	-2.27788	-2.03162	-1.37407	-4.42043	-3.58422
LATS1_S613	0.444963	0.593611	0.130459	-2.58437	-3.04621	-2.81761	10.7714	6.07344	18.2413	0.494941	-0.448545	-0.943485	0.0837263	0.246977	0.0149925	1.78661	-1.18035	-2.57876	-2.55554	-3.9412	-2.88044	-1.45087	-1.73648	-2.9771	-3.4112	-3.35255	-2.96691	-2.90293	-3.02327	-3.40354	-2.08314	-2.51885	-1.49167	-2.47393	-2.28209	-2.19232	-1.8879	-2.66475	-2.09665	-2.61706	-2.8049	-2.49411	-2.39973	-3.63129	-3.3555	-2.67558	-2.02034	-2.4852	-2.90678
LATS1_S909	0.507007	0.0971346	0.574903	-4.33238	-4.03782	-3.62	8.63505	19.189	5.67765	0.756982	1.33648	0.579496	0.136929	0.0120532	0.270542	1.52915	2.67527	1.12439	-5.93016	-4.30472	-4.61176	-2.58814	-5.88683	-5.58035	-2.08743	-5.41735	-6.09789	-3.40813	-4.32771	-5.54625	-5.04454	-1.90912	-3.74468		-4.40813	-4.25705	-4.59771	-5.57347	-3.16747	-5.35107	-4.57347	-1.62905	-3.93457	-3.38534	-4.82419	-3.03907	-4.50964	-2.78389	-1.58797
LATS2_S380	0.801258	0.941501	0.944361	-5.52958	-5.49714	-5.58565	1.99966	1.05995	0.708189	-0.17282	-0.105229	0.0675908	0.631006	0.783439	0.849535	-0.485085	-0.277356	0.191392	-4.50308	-5.85308	-5.72547	-4.99769	-5.74082	-3.96578	-4.2709	-6.96578	-5.04931	-4.9885	-6.15843	-7.26534	-5.32193	-5.74522	-5.63666	-5.07339	-6.73312	-5.13797	-5.23786	-5.43596	-4.83239	-6.86145	-6.16877	-4.54962	-6.02093	-5.36885	-4.3452	-4.75789	-4.71407	-7.28771	-5.62209
LYN_Y397	0.668775			-5.80035	-5.02093	-6.19006	4.91897			-1.16914			0.322183			-1.04628			-5.02093																		-5.88683					-6.4933
MAP2K4_S257	0.0723781	0.01062	0.656336	-1.16009	-0.936894	-0.330398	21.6139	32.0751	4.62219	1.14845	1.61345	0.464998	0.00689627	0.000620144	0.34497	2.89691	3.82963	0.960284	-1.61043	-1.57347	-2.38458	-1.61485	0.0961269	-1.85413	-2.48439	-3.02679	-1.09265	-1.1504	-1.01917	-2.05409	-2.47875	2.46861	-1.40507	-0.549198	0.445833	-1.38571	-1.25808	-1.65836	-0.596623	-0.89835	-1.36142	0.393965	-0.950369	-0.67738	-0.335881	1.70755	-2.22567		-0.229288
MAP3K14_T559	0.749908	0.662828	0.811656	-3.19765	-3.12417	-2.83269	3.32293	4.95776	2.17646	0.458051	0.831877	0.373825	0.465272	0.319319	0.605834	0.744911	1.02882	0.526689	-4.9568				-2.80591	-4.24879		-1.08009	-3.92139			-2.17788	-4.79586		-1.75975		-2.71881			-3.84063		-4.50308	-3.55979	-1.92358	-2.47473	-4.44536	-3.19892			-1.35107
MAPK1_Y187	0.792113	0.805654	0.656336	0.789552	0.435146	0.641687	2.78393	2.34937	4.5807	0.425591	-0.312754	-0.738345	0.526752	0.582188	0.348281	0.640344	-0.556312	-0.953609	2.76808	0.581978	0.596172	1.18859	1.45675	1.60364	-0.898081	-0.289651	1.70523	0.732486	0.143655	-1.21056	-0.769797	2.99248	-1.09265	4.46729	-2.05829	0.811964	0.864652	3.49497	1.65017	-0.00404521	-2.92139	0.245982	3.67919	0.0183493	0.612305	1.19569	-0.276136	-3.2365	2.95713
MAPK1_T185	0.947933	0.470174	0.62947	-4.41189	-4.15219	-4.06997	0.493534	8.30994	5.08489	0.0569389	0.617453	0.560514	0.892579	0.147573	0.310106	0.13628	1.48856	1.03641	-4.53282	-3.22297	-4.0613	-4.39897	-4.18705	-4.17658	-4.58381	-5.66566	-3.553	-5.03978	-5.4112	-5.11779	-3.70651	-3.60482		-3.152	-5.98393	-5.673		-4.92139	-3.13797	-5.79586		-4.2029	-2.93236	-5.63666	-3.9568	-2.9869	-5.16877	-4.39289	-1.87366
MAPK14_Y182	0.801258	0.971088	0.925595	-1.74676	-1.67635	-1.78698	1.99525	0.595567	1.0642	-0.227258	-0.0773366	0.149921	0.631648	0.871853	0.782672	-0.4843	-0.162666	0.278362	-0.702046	-0.935393	-1.98108	-0.466138	-1.62638	-1.06703	-0.779918	-2.58467	-0.529073	-1.44458	-2.3876	-3.91921	-2.8667	-0.8107	-2.66566	0.189034	-4.33061	-0.901311	-1.27893	-0.480559	-1.3555	-3.25291	-3.05529	-1.08865	-3.34813	-0.463748	-1.32482	-1.05535	0.0614306	-3.45324	-1.4676
MAPK14_T180_Y182	0.978895	0.968307	0.944361	-2.44436	-2.48787	-2.48357	0.0926408	0.643477	0.704425	0.0117614	-0.0788794	-0.0906408	0.978895	0.862288	0.850271	0.0266719	-0.174982	-0.190492	-1.73216	-0.938431	-3.71976	-2.22634	-3.32626	-2.49167	-0.401825	-4.03978	-2.17137	-1.83856	-2.18836	-3.82215	-2.95344	-2.06952	-3.70087	-0.721896	-4.60823	-2.58122	-2.82113	-1.30757	-0.864071	-3.28209	-3.21491	-1.46953	-2.61794	-1.41928	-1.04216	-2.24674	-2.05409	-4.87408	-1.88743
MAPK3_Y204	0.834628	0.896474	0.77103	-0.144349	-0.349815	-0.244423	1.67741	1.6715	2.88253	0.227585	-0.19245	-0.420034	0.679609	0.680535	0.514929	0.417004	-0.415702	-0.659105	1.46441	-0.524708	-0.405643	0.341758	0.159242	0.670478	-0.769551	-0.728813	0.491289	-0.0843644	-1.29619	-1.16488	-1.44969	1.26872	-1.25843	2.65152	-3.25291	0.275007	-0.128314	2.33099	0.633292	-1.32952	-3.0807	-0.117005	1.69528	-0.273866	0.159629	0.230793	-0.0653703	-3.25843	1.62044
MAPK3_T202	0.694666	0.547114	0.940171	-4.37733	-4.23568	-3.7871	4.60826	6.74367	0.811508	0.895228	0.673841	-0.221387	0.346078	0.211657	0.829563	0.977162	1.30484	-0.22075	-5.26534	-3.78787		-3.95456		-5.2709		-4.44222				-4.31043				-3.60999												-4.33876			-3.21861
MAPK8_Y185	0.801258	0.221578	0.458603	-2.35889	-1.92762	-1.82851	2.2509	14.1098	8.6412	0.254758	1.07417	0.819409	0.595539	0.0388166	0.136735	0.537808	2.18835	1.53839	-0.884434			-2.50553	-2.77596	-2.05589			-1.50349	-3.02562	-3.41273	-3.19363	-3.07948	-0.057716		-1.19595	-4.27369	-1.9737	-1.92796	-1.95176	-1.63666	-3.45641		-2.55724	-3.35107	-2.17267	-1.63129	-0.766112	-3.74082		-1.65836
MAPK9_Y185	0.694666	0.787646	0.940171	-1.60729	-1.68131	-1.51112	4.19883	2.49164	0.837069	0.455044	0.344013	-0.111031	0.380292	0.563425	0.824695	0.899214	0.589607	-0.224289	-1.85674					-1.9771			-1.68409	-2.12469				-0.264393	-2.46753	-0.295128		-1.28983	-2.27509	-1.32735		-1.77547		-1.95009		-2.00289	-1.37819	-1.52733	-3.83444
MAPRE1_S155	0.948111	0.663876	0.587627	-2.03128	-2.28767	-2.26757	0.459182	4.67182	5.44893	0.0608058	-0.454413	-0.515218	0.899667	0.34105	0.285172	0.127141	-0.967186	-1.08849	0.0413832	-1.77547	-2.69152	-1.13797	-2.08009	-1.84684	-0.781901	-4.82419	-2.08681	-1.3812	-2.244	-4.09542	-1.88204	-0.440735	-3.14178	-0.415615	-4.07097	-1.79486	-1.92577	-0.908605	-1.08957	-2.78986	-3.37034	-1.07978	-2.96804	-2.89004	-2.23923	-0.592223	-1.76072	-4.93898	-1.77154
MARCKS_S101	0.0114905	0.309185	0.77103	5.0907	4.94313	5.58785	31.7329	11.1502	2.85503	1.30334	0.95605	-0.347289	0.000670981	0.0767321	0.5182	3.77734	1.83193	-0.653948	4.83775	4.46076	4.86725	5.7223	4.6104	3.32343	3.73476	4.81534	3.72464	5.65391	4.82831	2.72748	4.73999	6.78301	5.00358	6.24157	6.20717	4.75007	6.05242	4.81826	6.59336	6.52165	5.05345	4.97107	6.22568	5.34189	3.47273	7.99282	4.3167	2.67579	5.82871
MARCKS_S159	0.509998	0.0506224	0.443074	-6.53171	-6.18507	-5.85919	8.09038	23.9099	8.95998	0.624592	1.37779	0.753198	0.155225	0.00406457	0.127058	1.45851	3.13448	1.5733	-6.89539	-7.15843	-6.64386	-6.53282	-6.29903	-7.38082	-4.58035	-7.76415		-6.82828	-6.06854	-8.24332	-7.73312	-4.78564	-6.28771	-3.86565	-6.6295	-5.01625	-6.18968	-6.24332	-6.73312	-6.65836	-8.28771	-7.42973	-6.50635	-6.3452	-3.03268	-5.0275	-5.64386	-7.02093	-5.16919
MAST2_S1429	0.735889	0.416252	0.656336	-2.72143	-2.90803	-3.11914	3.50383	9.3406	4.42714	-0.365055	-0.800974	-0.435918	0.44629	0.116397	0.360816	-0.773075	-1.62755	-0.931627	-2.01333	-3.16488	-3.03623	-0.229213	-2.09234	-1.87779	-3.06854		-1.73025	-2.2129		-3.74082	-4.85726	-3.45553	-4.68409	-3.22432		-3.41581	-2.2049	-2.5632	-1.28314	-3.47393		-1.53952	-3.28209	-3.76219	-1.89271	-2.36974	-4.00926	-4.79987
MDM2_S166	0.801258	0.238604	0.330231	-4.23767	-4.5744	-4.76093	2.12478	13.375	10.637	-0.236571	-1.22625	-0.98968	0.613087	0.0459724	0.0863572	-0.51405	-2.16564	-1.83207	-4.20556	-5.70275		-2.86565	-4.0517	-3.61529			-4.27928	-4.17919				-4.07264		-3.79186		-5.09296	-4.88683		-4.20556			-4.14051		-4.33061			-5.25981	-6.14816
MOB1A_T35	0.509998	0.663876	0.130459	-5.78949	-5.30031	-5.59434	8.30039	4.51311	17.5072	-0.628207	0.375283	1.00349	0.147898	0.353744	0.0177533	-1.48451	0.941687	2.50843	-5.39289	-3.9568	-7.07826	-7.42973	-6.13797	-4.55979	-3.67484	-4.45482	-5.9568	-5.44851	-5.84477	-5.92139	-5.48681	-4.36548	-6.24332	-5.32771	-7.70275	-6.25429	-7.22162	-6.86145	-6.28771	-5.77992	-6.42973	-4.17137	-6.74855	-5.98393	-4.37782	-4.40141	-4.61529	-7.26534	-5.46702
MTOR_S1261	0.588733	0.663876	0.977024	-1.34798	-1.34933	-1.12464	6.76606	4.54057	0.167122	0.450209	0.429503	-0.0207056	0.210569	0.351514	0.96225	1.27832	0.946121	-0.0477332	-0.985359	-2.48681	-1.98336	0.166458	-1.10222	-1.79736	-0.423139	-2.58727	-1.57004	-0.637334	-1.62593	-3.4933	-1.80743	-1.39059	-2.40736	-1.29018	-1.39062	-0.7413	-0.697593	-0.651088	-0.361231	-1.33606	-1.47113	0.121148	-1.75049	-0.794107	-0.279459	0.0246601	0.327342	-3.35845	-1.78008
MTOR_S2448	0.111125	0.497798	0.574903	-0.570302	-0.758232	-0.31129	19.1482	7.67569	6.03323	0.910377	0.498102	-0.412275	0.012167	0.170777	0.249274	2.66216	1.40244	-1.1746	-1.00694	-0.904278	-1.06945	0.770618	-0.256011	-0.620601	-1.32843	-2.03505	-1.48803	0.229588	-1.40431	-2.2856	-1.69619	0.771827	-0.675074	-0.251539	0.0859685	-0.465938	0.246591	0.472696	0.747602	-1.15072	-1.4112	0.835196	-0.36829	-0.345564	-0.915664	0.415218	-0.0981966	-1.51746	-0.286417
MTOR_S2481	0.059016	0.0739488	0.961392	-2.88035	-2.91062	-2.34385	23.6575	20.972	0.333673	1.03909	1.0764	0.0373155	0.00430773	0.00799461	0.926046	3.08706	2.86565	0.0936787	-3.97256	-3.03268	-2.94898	-1.89325	-3.22162	-3.16618	-3.11779		-3.85308	-2.98507	-4.03741	-4.37782	-4.19232	-0.557692	-3.00578	-2.24059	-2.69152	-3.05769	-3.02444	-2.74275	-1.45997	-3.11528	-3.02797	-1.83084	-1.57519	-2.47794	-3.42198	-1.29499	-2.68873
MYC_S62	0.801258	0.99086	0.786729	-7.66547	-7.56494	-7.66143	2.401	0.28582	2.5863	-0.314189	0.0346315	0.34882	0.575307	0.936306	0.551277	-0.571127	0.08098	0.610146	-7.93016	-7.82828	-7.76415	-6.50635		-8.82828		-7.73312		-7.11779	-6.93016							-7.73312					-7.61529		-8.33352	-7.73312	-8.20025		-7.24332
MYCBP2_S3505	0.801258	0.177761	0.080793	-4.49145	-5.0939	-4.9887	2.36709	15.8585	20.8004	0.250584	-1.00452	-1.2551	0.579817	0.0259505	0.00831693	0.559615	-2.34496	-2.83549	-2.96353	-5.13289	-5.46116	-2.82317	-3.68038	-4.71786	-4.31043	-5.73312	-5.02093	-3.78986	-4.54625	-7.05889	-4.71407	-3.45553	-6.3452	-3.27649	-5.77201	-4.17137	-4.01392	-3.29761	-3.12658	-4.78787	-6.29903	-3.53116	-4.25705	-5.44851	-6.01159	-4.15483	-4.38383	-6.84477	-5.59172
NF2_S518	0.669951	0.717233	0.948349	-1.2727	-1.29608	-1.09283	4.84602	3.81191	0.560256	0.409032	0.345915	-0.0631164	0.32764	0.415728	0.878971	0.994782	0.825076	-0.153579	-0.609552	-1.851	-2.11404	-0.698529	-0.252054	-0.293005	-0.290886	-3.22567	-1.58078	-1.18475	-2.19959	-3.65109	-1.14656	-0.897447	-1.52658	-0.8879	-2.7819	-0.625044	-0.814007	0.0626744	0.507414	-2.60735	-1.78438	-0.349603	-1.01596	-0.92139	-0.267427	-0.652221	0.111031	-1.89432	-1.83091
NFKB1_S907	0.735889	0.99086	0.77103	-3.31726	-3.18579	-3.31037	3.45629	0.103744	2.77984	-0.260082	0.0132542	0.273336	0.451202	0.976395	0.527249	-0.762992	0.0298321	0.63974	-2.82113	-2.21961	-4.21625	-2.89539	-2.43284	-2.88044	-2.41735	-3.73504	-2.99769	-2.37557	-2.79786	-5.25429	-4.45799	-3.39176	-2.95456	-3.57347	-4.93898	-2.50144	-3.07339	-3.34081	-3.47393	-4.09542	-3.0315	-3.02444	-4.03032	-2.12281	-2.20956	-2.28167	-2.61617	-6.36885	-3.90989
NUCKS1_S181	0.801258	0.416252	0.554773	5.01821	4.77449	4.68213	2.21848	9.32245	6.90453	-0.165487	-0.646301	-0.480815	0.600002	0.116884	0.203961	-0.529801	-1.61369	-1.29827	5.88099	4.49222	5.1258	6.85696	5.38373	5.48364	4.53058	3.79969	5.33342	6.0608	4.95156	3.79307	4.57687	5.02111	5.2236	4.45895	4.50808	5.00904	4.92658	4.77443	5.5969	4.2505	5.1272	5.72381	4.56564	5.30575	5.46214	5.10677	5.87228	3.87437	4.07879
PALLD_S893	0.139318	0.289586	0.786729	0.63072	0.765201	0.101611	17.7347	11.6979	2.42079	-1.34008	-1.01752	0.322566	0.0168471	0.0676406	0.572692	-2.52936	-1.89467	0.570436	1.87275	3.02684	0.626486	0.700617	0.347666	1.72814	2.96923	0.45586	2.56589	1.97335	2.14568	-1.68873	-0.162299	0.342475	-0.462555	0.360533	-1.93567	2.48352	-0.768568	-1.83136	-1.5084	-1.16101	1.71567	1.74291	0.228973	2.28081	0.978342	0.195952	0.0968016	-2.15264	2.03389
PBRM1_S948	0.447224	0.99086	0.523622	-0.580782	-0.877939	-0.589977	9.46835	0.159591	7.42423	0.600659	-0.0176816	-0.618341	0.113022	0.96392	0.180958	1.63066	-0.0456078	-1.37014	0.652968	-1.48116	-0.845546	-1.45561	-0.612196	-1.52036	-0.934014	-1.91539	-0.341903	-0.982506	-0.00505829	-1.16877	-0.688729	0.789903	-1.27195	1.6764	-1.2382	-1.16036	-1.03653	-0.0685439	-0.921663	0.370388	-1.61308	1.19093	0.0614306	-0.0659742	-1.01946	0.0620941	0.632547	-1.27195	-1.38172
PDPK1_S241	0.000476741	0.0263102	0.243602	3.85976	3.61817	4.32009	49.1822	27.6235	12.8752	1.42546	0.885247	-0.540212	1.20721e-05	0.00172841	0.0515799	5.19529	3.43022	-2.02637	3.32945	2.32792	3.29633	3.75702	3.92775	3.52121	2.09359	2.39116	3.23593	3.32242	3.03603	3.75725	3.28599	5.44701	5.4609	4.42567	5.0034	4.28006	4.37767	4.74024	4.7169	4.2127	3.63086	4.0977	4.81892	3.06843	3.73022	4.37843	4.18576	3.89129	4.02304
PEA15_S104	0.141333	0.547114	0.554773	2.83572	2.51454	3.14219	17.312	6.82568	6.9073	1.28306	0.589366	-0.693695	0.0185694	0.207698	0.203831	2.48765	1.2872	-1.29945	4.15444	2.56589	2.12324	2.26406	2.3431	3.27296	2.08236	0.242328	2.63366	1.82656	3.65946	-0.00346663	1.6935	4.53447	0.535854	5.26632	3.26914	2.96405	2.62735	5.03188	5.48648	3.75115	1.29384	2.68737	4.58705	2.50098	2.69508	4.00857	2.91138	0.211012	4.93731
PHIP_S1315	0.0685432	0.157567	0.940171	-1.17375	-1.20309	-0.668317	22.2157	16.605	0.847606	1.0736	0.971995	-0.101609	0.00600379	0.0218523	0.822696	2.94852	2.4164	-0.226078	-0.788365	-1.33716	-1.69526	-2.58381	-2.04097	-2.98736	-1.14051	-2.60384	-0.648146	-2.01392	-1.59074	-1.7814	-0.746616	-0.0510807	0.375846	0.793605	-0.607573	-1.63218	-1.38987	-0.815529	-1.94453	-0.204898	-2.39821	0.183328	0.305329	-0.611976	-1.63084	-0.575873	0.778461	1.00209	-0.121851
PLCG1_Y783	0.648867	0.547114	0.940171	-4.19537	-4.16558	-3.96069	5.11651	6.81723	0.856607	0.364524	0.45553	0.0910059	0.307857	0.208103	0.820993	1.0408	1.29526	0.228941	-4.61176		-4.16359	-4.09542	-3.82623	-5.03978		-3.23379	-4.50308	-4.69152	-4.46116		-5.05409	-3.01025	-3.27509	-3.99309	-4.82828	-3.21357		-4.24879		-4.63308	-5.02562	-3.8039		-4.84892	-4.12532	-3.25732	-4.74082		-3.1748
PRKACA_T198	0.000476741	0.211532	0.303804	6.15706	5.74399	6.67563	48.7529	14.6892	11.3243	1.89935	0.997239	-0.90211	1.33262e-05	0.0339687	0.0737171	5.16093	2.22018	-1.85415	4.05184	4.75188	4.67053	5.32682	6.89522	5.68746	5.09359	4.72509	4.32438	5.45318	5.38145	6.54567	5.28275	9.37176	6.60105	6.44675	8.08422	6.28624	6.08554	6.47892	7.30402	6.53711	6.69778	7.50493	8.33834	4.49528	5.2926	8.44628	4.90471	8.23314	7.14307
PRKCA_T497	0.000800115	0.000166265	0.77103	2.11829	2.3763	3.68999	43.8847	56.1489	3.01132	2.61092	3.02251	0.411587	4.08818e-05	2.42723e-06	0.499883	4.79117	5.77965	0.683066	0.201006	1.47928	0.289008	-1.61838	0.676267	3.44451	0.886121	-0.669327	1.13501	0.860764	2.28862	1.14248	1.13021	5.98108	1.3072	2.91466	6.34367	2.73849	1.98233	4.1358	4.31806	4.12299	1.78119	1.65737	4.42876	2.77112	2.24443	5.90182	2.93212	6.0496	5.15056
PRKCB_T642	0.000800115	0.145341	0.303804	-3.1583	-3.77001	-2.36432	44.0419	17.1906	11.4003	2.86489	1.52688	-1.33801	3.94285e-05	0.0190959	0.0724385	4.80395	2.47483	-1.8629	-2.25017	-3.95904	-5.62238	-5.31617	-5.45482	-2.59248	-4.49005	-6.28771	-5.3452	-4.46116	-3.98622	-6.11779	-3.0517	-1.20204	-4.67669	-2.14561	1.33605	0.117695	-1.61927	-1.07978	-1.30757	0.899949	-4.12784	-3.80793	-2.40966	-2.1078	-5.08804	-0.444734	-3.31905	-3.64747	-2.03884
PRKCB_S660	0.000476741	0.0039455	0.77103	2.36774	2.236	3.63749	48.5638	38.4848	2.84015	2.81803	2.44183	-0.376199	1.39194e-05	0.00014175	0.519978	5.17081	4.34681	-0.651152	-0.296722	2.26748	0.663663	0.835439	0.276556	3.28573	0.479955	-2.62149	2.01757	1.28741	1.78098	1.13001	2.08957	3.69668	1.78119	1.73361	6.16547	4.21604	3.21883	5.72686	4.93809	5.17626	3.05894	2.33491	3.95052	3.98878	1.86798	5.1011	4.79276	5.7391	3.5052
PRKCB_T641	0.000800115	0.00936879	0.840259	1.81021	1.73493	2.94853	45.0158	33.1994	1.79742	2.43714	2.18909	-0.248052	3.15078e-05	0.000478697	0.661086	4.88306	3.90937	-0.442866	-0.590745	1.00432	0.820322	-0.00288828	0.978049	2.95979	0.307079	-2.29407	2.2159	0.0277203	0.837217	-0.212233	2.27453	3.95618	1.47591	2.41246	5.08111	3.85284	2.85386	4.3312	3.72849	3.87136	1.05492	1.44201	2.86993	3.26701	1.52767	5.4809	4.34088	4.55786	3.41092
PRKCD_T507	0.374012	0.0739488	0.77103	-1.37604	-1.16604	-0.661063	11.8362	20.917	2.90484	0.981773	1.31995	0.33818	0.0655203	0.00809659	0.51229	1.91319	2.83292	0.663563	-1.80188	0.254957	-1.1665	-2.45324	-4.22972	-1.25498	0.00187429	-2.69619	-0.536378	-2.58208	-1.81858	-2.52533	-2.93016	1.56249	-1.73312	-0.785129	1.51934	-2.56235	-0.183605	-1.71976		-1.53282	-2.33862	-0.0479647	-1.46514	-1.28104	-0.770535	0.276032	-2.01625	-0.43733	1.13988
PRKD2_S214	0.735889	0.771178	0.540857	-3.62753	-3.37445	-3.50589	3.46645	2.80433	7.19215	-0.283584	0.233921	0.517504	0.450148	0.524284	0.190891	-0.764787	0.644127	1.3379	-3.96804	-3.36438	-3.34227	-2.71123	-2.89754	-3.87197	-1.673	-4.76808	-3.0517	-4.02327	-3.64747	-4.9703	-3.09912	-3.47523	-3.14051	-3.01042	-4.59771	-4.37782	-4.12784	-3.98393	-4.16101	-4.53617	-4.71028	-1.27718	-3.90185	-2.73985	-2.74758	-2.18574	-2.58727	-4.6878	-3.84576
PTK2_Y397	0.694666	0.0923621	0.303804	-3.28973	-2.97207	-2.80399	4.41546	19.6711	11.5626	0.349833	1.05038	0.700547	0.361788	0.0107868	0.0697818	0.926495	2.74804	1.88713	-4.0807		-4.46435	-3.03978		-2.23923	-3.26673	-3.22702	-2.87832	-3.01976	-2.43909	-4.53282	-5.00694	-1.52911	-3.72929	-1.48965	-3.04454	-2.91267	-3.4112	-2.82113	-3.5547	-4.31043	-3.89539	-3.48036	-3.29053		-3.70087	-2.58312	-2.76808	-1.97313	-2.20418
PTPN11_Y542	0.756853	0.901698	0.744928	-3.41756	-3.79675	-3.3223	3.23211	1.52946	3.55052	0.664121	-0.472824	-1.13695	0.475105	0.703159	0.441517	0.736613	-0.392725	-0.806955	-1.99539	-4.87408							-3.68223	-4.25705						-2.98622		-4.78389		-1.3441
PTPN11_Y580	0.588733	0.663876	0.243602	-4.69843	-5.20897	-4.82817	6.80532	4.69352	12.8961	0.598401	-0.581184	-1.17959	0.208674	0.33935	0.0513322	1.29874	-0.985774	-2.10209	-4.13543	-6.08804	-6.20025	-5.03032	-4.12281	-4.27369				-5.13289				-4.25355		-4.35402		-4.82011	-4.80793	-2.96016	-4.58727			-5.01159				-6.26313
RAF1_S259	0.735889	0.723848	0.396418	1.26186	0.984239	1.11138	3.48268	3.37813	9.55602	0.276928	-0.289397	-0.566325	0.448469	0.459396	0.110764	0.76765	-0.749324	-1.64264	1.75549	0.676358	0.24062	2.93274	2.12092	1.32072	1.68746	-0.429926	1.44821	1.60227	1.18954	-0.955396	1.08719	1.95253	1.43103	1.48244	0.558464	2.05165	1.89087	1.79365	2.20624	0.0750534	0.916324	1.61753	0.894604	1.35084	1.3048	2.06523	1.73257	-0.586189	0.315172
RAF1_S301	0.139318	0.99086	0.172376	-0.826396	-1.13359	-0.82168	17.6227	0.117667	15.4168	0.649429	0.00906924	-0.64036	0.0172876	0.97327	0.0287287	2.51451	0.0337793	-2.29619	-0.997117	-1.23991	-1.45918	-0.109048	-0.413692	-1.39327	-0.814007	-1.54036	-1.10874	-1.41312	-1.19529	-2.08743	-1.02444	0.367225	-0.422559	-0.50943	-0.802889	-0.124534	0.0149265	-1.04454	-0.101289	-0.847622	-0.985359	-1.1078	-0.300448	-0.892714	-0.954837	-0.0718154	-1.23447	-2.04038	-1.49779
RAF1_S289_S301	0.634524	0.968307	0.578072	-2.51944	-2.71015	-2.5235	5.58726	0.660232	5.58644	0.326649	-0.0639131	-0.390562	0.276232	0.858968	0.276284	1.1089	-0.179463	-1.11172	-1.61661	-2.04931	-3.09173	-2.28701	-3.49981		-2.49818	-2.38308	-2.87726	-3.29761	-2.64295	-3.80591	-2.14369	-1.58552	-1.79336	-2.86145	-3.14178	-1.73216	-2.72452	-2.41735	-1.83187	-2.26812	-3.35993	-2.36959	-2.18771	-1.84632	-2.6206	-1.92347		-1.78588
RAF1_S296_S301	0.539544	0.221578	0.0321333	-1.33195	-1.8907	-1.70872	7.65732	14.205	27.8149	0.409322	-0.724555	-1.13388	0.171502	0.0379754	0.00165392	1.3996	-2.16827	-3.45287	-0.988218	-1.49533	-1.87091	0.00547185	-1.14752	-1.49046	-1.6579	-2.23243	-1.33898	-0.838306	-1.96466	-2.80692	-2.04335	-0.737769	-0.919206	-1.08528	-2.07339	-0.877526	-0.750251	-0.522841	-0.328254	-1.75244	-1.7336	-1.21893	-1.42973	-1.5547	-2.02797	-0.966235	-1.69713	-3.553	-2.38335
RAF1_S621	0.801258	0.771178	0.574903	2.31014	2.1513	2.21552	2.16783	2.81816	5.9054	0.141366	-0.181958	-0.323324	0.607039	0.522617	0.25672	0.519559	-0.646659	-1.15592	2.62578	2.17303	1.7822	3.25323	2.66673	2.60557	2.34471	1.6263	2.53224	2.45857	2.41443	0.820975	1.84587	2.55376	2.2849	2.21061	1.66143	3.12816	2.96436	2.75739	2.77585	1.76808	2.52211	2.11803	1.85909	2.55196	2.48805	2.61823	2.63935	1.49983	1.74336
RB1_S249	0.694666	0.588725	0.843443	-0.672951	-0.579757	-0.423814	4.28374	6.1862	1.74059	0.304917	0.479109	0.174191	0.372929	0.240647	0.669793	0.903995	1.19666	0.430654	0.00129784	-1.45206	-0.772752	0.993711	-0.151683	-0.80768	-2.26465	-0.718806	-1.04811	-0.390434	-0.879383	-1.72023	-1.44026	0.231298	0.635894	-1.59118	-1.00926	0.0302654	-0.160847	-0.85491	-0.329885	-1.89754	-0.826233	0.166715	-0.567041	0.669843	0.217727	0.0682718	1.12234	-1.0514	-0.396415
RB1_S780	0.97057	0.47111	0.572081	-2.41668	-2.04739	-2.00198	0.282141	8.15703	6.58496	0.0475386	0.783322	0.735783	0.9371	0.152861	0.219535	0.0798078	1.47947	1.26453	-2.95009	-1.57777		-0.295128	-2.08131	-3.23514		-2.06492	-3.44536	-1.76219		-4.53952		-0.186569		-2.9771		-2.07704	-3.52284	-2.92906	-0.627048		-4.51622	-2.29619		0.0564448	-1.23413	-2.65254	-0.20224
RB1_S807	0.634524	0.419458	0.811656	-1.77258	-1.62926	-1.3312	5.44315	9.01248	2.13558	0.561707	0.860292	0.298586	0.285552	0.125531	0.611564	1.08709	1.57664	0.51348	-1.59248	-1.69713	-2.13353	0.786513	-0.848141	-2.72929	-4.39897	-2.34446	-1.25808	-1.47634	-2.06673	-3.62772	-3.1623	-0.185724	-0.336792	-1.22567	-3.66383	-1.58684	-0.301693	-1.954	-0.246738	-4.71028	-1.90671	-0.170556	-1.47714	0.726657	-0.571536	-0.724135	1.18365	-3.64025	-2.55097
RBM39_S117	0.447224	0.892416	0.70801	-2.02154	-2.35386	-1.8618	9.42127	1.73316	3.85872	1.01233	0.307198	-0.705131	0.114254	0.67094	0.411271	1.62615	0.428993	-0.833455	-3.05409	-1.63532	-2.10594	-2.38987	-2.80995	-1.43362	-2.75828	-5.14305	-2.94342	-1.82777	0.128821	-3.39745	-3.22702	0.549246	-2.18639	0.103934	-3.75438	-0.932086	-2.23514	0.635894	2.25936	-2.05289	-5.20556	-2.82521	-2.29832	-1.29619	-0.306502	1.205	1.04852	-3.81198	-1.49193
RBM7_S136	0.853646	0.60182	0.680895	-2.03749	-1.85042	-1.76948	1.33167	5.93826	4.08364	0.147159	0.5154	0.368242	0.735924	0.254785	0.390513	0.340341	1.16063	0.87137	-0.434988	-2.0619	-2.4344	-2.10905	-1.94009	-2.02915	-0.245027	-4.42043	-1.46713	-2.4243	-1.31366	-4.2849	-2.24059	-0.933887	-2.51046	-0.0897278	-3.4112	-1.90996	-1.95176	-2.13733	-2.9703	-2.00405	-2.83136	-0.471129	-2.31043	-0.16004	-1.01683	-0.641784	-2.25085	-2.98165	-2.44763
RICTOR_T1135	0.594956	0.979702	0.656336	-5.05905	-5.27836	-4.96057	6.63266	0.472784	4.41047	0.549866	0.0668621	-0.483004	0.217137	0.896854	0.362204	1.26724	0.131252	-0.933289	-4.41427	-5.61529	-5.553	-4.38685	-4.38685	-6.93016	-5.51953		-6.04931	-4.0613			-6.11779	-3.8378	-5.45482	-5.15843			-5.15843	-3.85935	-4.61176			-3.94564	-6.00231	-6.03032			-4.75633	-6.17919
RICTOR_S1302	0.848473	0.963975	0.961392	-5.91463	-5.93394	-5.85878	1.42355	0.764658	0.343745	0.134803	0.0879116	-0.0468916	0.720518	0.83856	0.923901	0.362152	0.206181	-0.0967711	-5.82828	-6.50635		-5.51293	-5.59423	-6.44222	-4.64747		-5.88683	-5.99309	-6.70275		-6.58727			-5.72547		-5.88683	-6.50635	-5.58727	-4.92577	-6.70275		-5.51293		-6.61529	-5.3452	-4.79666	-5.12784
RIPK1_S320	0.588733	0.717233	0.237305	-6.1355	-5.68375	-6.01994	6.88138	3.6539	13.4326	-0.555588	0.364203	0.919791	0.205051	0.431132	0.0453671	-1.30096	0.802849	2.11943	-4.76024		-6.54625	-4.65472	-6.16877	-5.84477	-4.63666		-6.70275	-6.03032			-7.24332	-5.65261		-5.81198	-8.07826	-5.82828	-6.16877	-6.33352		-7.48036	-6.4933	-5.22702	-6.91267	-6.673	-5.59423	-5.2477	-4.40202		-5.6427
RPS27_S78	0.834628	0.904133	0.77103	-4.10741	-4.26712	-4.19814	1.59508	1.41524	2.8184	0.150971	-0.174486	-0.325458	0.692615	0.721898	0.522588	0.398997	-0.359226	-0.647055	-4.62593	-3.03741	-4.74855	-3.95904	-4.60472	-3.06371	-4.06854	-5.05409	-4.49981	-3.3452	-2.55131	-5.4112	-5.36885	-2.518	-4.72166	-3.45324	-5.35698	-3.37333	-4.99309	-3.22837	-2.84684	-3.79586	-4.67669	-4.2849	-5.09789	-4.03268	-3.22432	-2.27481	-2.51953	-5.39289	-3.77296
RPS6_S240	0.801258	0.787646	0.574903	-3.0115	-2.75649	-2.86922	2.21307	2.54007	5.81014	-0.225445	0.284568	0.510013	0.60075	0.557176	0.262413	-0.528998	0.594025	1.14328	-1.98393	-1.97426	-4.2849	-2.23311	-2.87514	-2.89004	-2.93898		-3.17919	-1.10874	-1.80541	-4.69152	-4.82011	-1.99063	-3.82623	-2.98051	-4.32482	-2.97483	-2.13226	-3.40049	-1.43323	-4.66566	-3.00694	-3.68409	-3.07097	-1.04662	-3.46435	-1.37497	-3.36736		-2.79298
RPS6_S236	0.947933	0.99522	0.961392	-1.01039	-0.978455	-1.01234	0.524285	0.0208104	0.385875	-0.0704392	-0.00374304	0.0666961	0.886281	0.99522	0.914982	-0.144218	-0.00604051	0.107674	0.96377	0.104337	-2.15779	-0.490051	-1.03564	-1.16877	0.336398	-3.33061	-0.989363	0.787516	-0.602088	-2.45403	-2.65927	-0.197944	-2.69713	-1.65063	-3.10656	-0.37258	0.00762609	-0.367546	1.1275	-2.14051	-1.074	-0.631735	-1.46077	1.13185	-1.0616	0.419453	-1.1769	-4.41427	-1.53463
RPS6KA1_S363	0.634524	0.952312	0.574903	-0.14178	-0.450029	-0.209429	5.79695	0.937345	6.38164	0.506671	-0.130094	-0.636764	0.263211	0.805871	0.230057	1.13981	-0.247901	-1.22551	0.648465	-1.53533	-0.823933	0.41792	-0.144648	-0.0711181	0.253021	-1.22061	-0.113255	-0.0446872	-1.92687	-2.55639	2.11267	0.946223	-1.02974	0.544288	1.13106	1.10333	-0.0670318	0.506805	-0.0563412	1.55134	-1.83033	-1.47594	0.136585	0.188401	-0.328435	1.02793	-1.05649	-3.10532	-1.45958
RPS6KA1_T359_S363	0.648867	0.547114	0.186629	-5.35555	-5.91858	-5.67894	5.15994	7.08155	14.6872	0.525158	-0.621909	-1.14707	0.304794	0.195815	0.0339843	1.04385	-1.32252	-2.22338	-3.6295	-6.15843	-6.33352	-4.86986	-4.87408	-5.71028	-6.01159	-7.28771	-4.91702	-4.78787	-6.57347	-7.76415	-3.98165	-3.86786	-6.76415	-3.39745	-4.86565	-4.59423	-4.38685	-5.60121	-5.20025	-3.49981	-8.00231	-6.74855	-4.0613	-5.54625	-6.04931	-4.38443	-6.96578	-8.38082	-5.90366
RPS6KA1_S380	0.978895	0.409801	0.523622	-1.75607	-2.02222	-2.0829	0.11682	9.73097	7.43391	-0.0120646	-0.69745	-0.685385	0.97346	0.10639	0.180555	-0.0336015	-1.68102	-1.38677	-0.991657	-1.79436	-2.44615	-1.05379	-1.29195	-1.17104	-2.42121		-2.47714	-1.92906	-2.18836		-1.49614	-1.08079		-1.09357		-2.15586		-0.96917	-1.1488	-2.71312		-2.1291	-2.81401	-2.35771	-3.1291	-1.22014	-3.09173
RPS6KA1_T573	0.447224	0.901698	0.574903	-2.38007	-2.83851	-2.05637	9.88284	1.54491	5.67964	1.49458	0.348479	-1.1461	0.102734	0.700663	0.270418	1.77703	0.396223	-1.17384	-2.05589					-3.82011				-3.05769						-1.00029				-1.96635						-1.98793			-3.2709
RPS6KA2_S360	0.367952	0.566246	0.786729	-4.71956	-4.87933	-4.36946	12.1236	6.43353	2.50545	1.03417	0.673258	-0.360909	0.0613259	0.227325	0.561636	1.9431	1.23207	-0.587036	-3.46116	-5.08314	-4.28771	-5.79586	-4.98393	-4.31043	-5.07339	-7.45482	-4.53952	-5.94786	-4.13289	-7.673	-5.06371	-2.72838	-6.55979	-2.31761	-1.72261	-5.15329	-5.65836	-5.25429	-3.24742	-3.15972	-5.48036	-5.71786	-3.1818	-6.50635	-6.03978	-2.54608	-5.79586	-5.23786	-2.6043
RPS6KA3_S369	0.725095	0.000166265	0.00204846	-0.736361	-0.046139	0.0901574	3.89835	58.2382	45.2108	0.217723	1.58946	1.37174	0.407535	1.50029e-06	3.01244e-05	0.839578	5.93092	4.89801	-0.502464	-1.06492	-0.614182	-0.934841	-1.13892	-1.00491	0.368601	-0.92221	-0.634196	-1.31653	-0.747584	-1.77843	-0.640704	-0.308614	-0.542668	-0.612858	-0.818325	-0.358824	-0.957916	-1.38421	-0.150721	-1.35808	-0.764641	0.338909	-0.559792	0.557091	1.69937	1.38708	0.458172	0.466131	0.184349
RREB1_S1530	0.801258	0.0039455	0.00704271	0.402482	-0.985356	-0.794389	2.24667	38.4165	35.8683	-0.304185	-3.54381	-3.23963	0.596118	0.000143996	0.000258923	-0.539232	-5.22347	-4.62271				0.544683				1.32124		-0.13622	-0.037562		1.25623		2.10605		-0.807427	-1.16942	1.16498			0.730836	-0.758282	1.05443	-0.0372659				-3.11904	-0.995391
SHC1_Y427		0.723848		-3.29336	-3.49697	-4.1078		3.27683			-0.814444			0.470237			-0.755435							-2.49574	-3.59248		-3.79186																		-4.1078
SMAP_S147	0.97057	0.904133	0.836679	-4.33602	-4.23826	-4.25718	0.272671	1.44873	1.89791	-0.0325197	0.136721	0.169241	0.939146	0.716352	0.645966	-0.0772551	0.368059	0.465375	-4.26257		-4.62238	-3.191	-3.56661		-5.24332				-4.73312		-4.61176	-4.91415	-3.6878	-4.24059				-4.13289	-4.38987	-4.54962	-5.59423	-3.30045		-4.08559		-4.32655	-3.8365	-3.28349	-4.52324
SPRY2_S167	0.874571	0.723848	0.83873	-7.23836	-7.15722	-7.11326	1.15744	3.30646	1.84611	0.0923228	0.243025	0.150702	0.766048	0.46704	0.653716	0.300661	0.738156	0.453752	-7.17919	-7.33352	-7.55979	-6.94786	-7.05889	-6.45482	-8.24332		-6.93016	-8.03978	-7.09789			-7.29087		-6.76415	-7.48036	-7.58727	-7.673		-6.27649	-7.00231	-7.58727	-6.58727	-7.673	-7.89539	-8.33352	-6.06082	-7.28771
SRC_Y419	0.735889	0.55424	0.272749	-2.63676	-3.14625	-2.98162	3.6748	6.60629	12.2065	0.370615	-0.66319	-1.0338	0.429062	0.21846	0.0601653	0.801515	-1.25651	-1.95443	-2.45324	-4	-2.82828	-3.96353	-1.6034	-0.70228	-4.32771	-0.535123	-2.91921	-2.58727	-3.95009	-3.95232	-2.76808	-0.837535	-2.63666	-2.40507	-4.43284	-0.213738	-2.10098	-2.03623	-1.78289	-3.01159	-3.58901	-3.10408	-3.17788	-5.33935	-4.21893	-3.05409	-3.1016	-5.24879	-3.24594
STAT3_Y705	0.792113	0.292291	0.574903	-0.730378	-1.00618	-1.13142	2.74145	11.5239	5.79943	-0.228782	-0.771229	-0.542447	0.53193	0.0704057	0.263061	-0.632098	-1.87486	-1.14092	-0.483783	-0.325359	-0.706512	-1.50267	-0.9771	-0.143054	0.33674	-1.47634	0.309991	-0.855693	-0.101598	-1.6407	-0.501239	-0.430085	0.282973	0.854714	-3.04216	-0.753166	-0.874084	-1.25257	-1.6416	-2.24127	-0.693621	0.0399806	-0.441243	-0.313836	-0.94675	-1.34029	-1.11341	-0.93429	0.476761
STAT3_S727	0.362132	0.904133	0.130459	2.85255	2.399	2.79985	12.5563	1.35165	17.3931	0.807215	-0.137685	-0.944901	0.0555093	0.732546	0.0182259	1.99067	-0.344991	-2.50035	2.14111	2.3346	1.53311	4.23732	2.06588	3.56496	2.78948	2.95282	3.028	3.97112	2.0155	0.948227	0.464041	5.47058	3.55728	4.17846	2.20163	2.6681	2.68921	4.11174	3.05577	2.65157	2.84826	3.35328	2.48179	2.49991	2.85426	2.13293	2.7068	0.443607	3.75596
STAT5A_Y694	0.151265	0.0506224	0.00144054	-6.46093	-5.49524	-5.88844	16.7823	24.2528	49.7501	-0.865051	1.10094	1.96599	0.0209784	0.00375598	1.05922e-05	-2.4314	3.13532	5.26593	-5.6295	-5.61529	-5.02093	-5.58035	-6.91267	-5.28209	-5.32193	-5.82828	-6.40507	-5.70275	-6.26534	-7.673	-7.35698	-6.87003	-7.28771	-6.41735	-8.24332	-5.60823	-5.63666	-7.79586	-6.18968	-7.93016	-7.673	-6.17919	-7.09789	-6.40507	-4.42353	-6.20237	-4.12029	-4.99769	-5.32702
STMN1_S25	0.000476741	0.644075	0.0542611	0.136897	-0.637467	0.44692	50.2927	5.36501	24.9596	2.2343	0.596199	-1.6381	9.34818e-06	0.290736	0.00319183	5.3026	1.07514	-3.2097	0.303342	-1.31079	-1.79937	1.42229	0.139469	-0.942584	-1.27509	-2.88683	-0.62638	0.447949	-1.12879	-3.14305	-1.36253	2.83552	0.356144	1.26315	1.71462	1.4556	2.01475	0.124328	1.88741	1.20889	0.375623	0.832039	1.51672	-0.254461	-1.33534	2.58956	-0.162299	-4.1976	-1.3496
TPX2_S257	0.933454	0.979702	0.977024	-8.05968	-8.04272	-8.1175	0.731345	0.41823	0.138062	-0.106198	-0.0737442	0.0324535	0.845017	0.908191	0.96871	-0.198851	-0.117595	0.0401812	-7.73312	-8.42973	-8.20025	-7.38082						-8.15843	-8.24332				-8.53282						-7.61529			-8.24332			-8.07826
TSC2_T1462	0.634524	0.662828	0.186629	-6.90956	-7.43796	-7.18265	5.45356	5.09074	14.6462	0.553782	-0.525173	-1.07895	0.284868	0.309689	0.0343067	1.08866	-1.03306	-2.21907	-4.74082	-7.61529	-8.33352	-5.86145	-6.50635	-7.673	-6.54625	-9.48036	-7.45482	-5.44222	-7.07826	-9.70275	-6.84477	-5.17361	-7.96578	-6.16877	-7.48036	-6.50635	-6.06854	-3.98165	-6.91267	-7.64386	-7.96578	-5.79586	-7.79586	-8.24332	-8.70275	-5.59283	-7.11779	-8.76415	-7.00676
ULK1_S758	0.853646	0.963975	0.811656	-1.49349	-1.59433	-1.5381	1.29896	0.761574	2.07133	0.120725	-0.0857719	-0.206497	0.741488	0.839156	0.620678	0.332832	-0.204712	-0.500069	-1.03239	-1.69666	-0.963251	-0.190503	-0.574111	-2.03446	-1.37669	-1.81451	-0.816037	-1.40049	-1.94175	-3.95456	-2.37333	-0.51885	-1.77251	-0.994816	-2.21692	-1.16294	-1.23752	-1.23786	0.200881	-2.26327	-1.89916	-1.32771	-2.73793	-1.22465	-0.981936	-0.80299	-0.988504	-4.76415	-3.01681
VEPH1_S449	0.785209	0.409801	0.574903	-6.92068	-5.98627	-5.76012	2.97252	9.67845	5.78883	0.678446	1.91045	1.23201	0.504368	0.107685	0.263704	0.693561	1.75821	1.18047							-6.27649			-8.24332				-6.17898										-6.98393				-6.44473
VIM_S56	0.507434	0.99086	0.491064	1.97699	2.26379	1.99269	8.51557	0.26675	8.08933	-0.566044	0.0301991	0.596243	0.140748	0.940427	0.155263	-1.51143	0.0753513	1.45791	2.16337	3.27387	3.14129	1.83568	1.14783	3.08481	2.88147	0.993493	2.84507	2.0135	3.28448	0.461005	2.10709	2.81818	0.907275	3.33066	0.350384	2.27706	1.93746	0.569199	1.08291	1.74438	1.48249	2.44705	1.2447	2.51271	3.23597	3.42719	2.22842	0.657366	4.95598
WWTR1_S89	0.947933	0.0701027	0.0758376	-0.208359	0.310135	0.302995	0.54519	21.7704	21.8637	-0.0558472	0.983374	1.03922	0.882025	0.00665208	0.0065108	-0.149623	2.91008	2.92169	0.398679	-0.0328314	0.243425	-0.0430512	-0.219774	0.694212	0.744506	-1.57949	-0.401254	-0.375384	0.756255	-2.33424	-0.211231	0.430558	-0.26067	1.61697	-1.14146	-0.354391	-0.282965	-0.630841	-1.82011	-1.17919	-0.2411	1.02453	-0.0101344	0.910886	2.18091	0.711072	0.342555	1.05714	1.2602
YAP1_S109	0.694666	0.205095	0.0218009	-1.47099	-0.822891	-0.984116	4.37206	15.0255	30.1691	-0.3749	0.936301	1.3112	0.365421	0.0314379	0.000961804	-0.918726	2.25522	3.65535	-0.795609	-0.762681	-1.63397	-1.23311	-1.83856	0.0896337	0.45628	-4.0517	-0.195781	-1.074	-0.992517	-2.98393	-1.76758	-1.39137	-2.32771	-0.897543	-2.40278	-0.942584	-1.55937	-2.12973	-2.83856	-2.68409	-1.12753	-0.361231	-1.3288	-0.237013	0.436055	-0.450794	1.20577	-0.168771	0.491613
YAP1_S127	0.801258	0.00316848	0.00553367	-0.403544	0.434635	0.569179	2.01417	41.5875	39.134	0.202357	1.87062	1.66826	0.628902	6.93827e-05	0.000122066	0.488179	4.60018	4.40286	-0.598588	0.680774	-0.402588	0.140124	-1.19265	0.472384	1.1475	-2.78886	0.267116	0.0236102	-0.348133	-1.82572	-2.08375	0.765897	-0.962126	0.757791	0.122871	-0.0805455	0.0779266	-0.880179	-2.05469	-1.66612	-0.428954	0.724126	0.0441843	1.21835	1.9206	1.0949	2.72522	2.23444	2.56116
ZNF638_S383	0.539544	0.979702	0.565875	-1.85537	-2.12187	-1.82781	7.58305	0.437537	6.73248	0.610415	0.0529974	-0.557418	0.17446	0.904162	0.212203	1.39031	0.12141	-1.2751	-1.28384	-2.32626	-2.41812	-1.54793	-0.66818	-1.98108	-1.46395	-4.28209	-1.15972	-1.16974	-2.30472	-4.50308	-2.82011	-0.396641	-1.78687	-0.557242	-3.56832	-1.45324	-1.90888	-1.63084	-2.00984	-2.11779	-2.81198	0.438399	-0.652221	-1.74807	-2.32699	-1.57768	-0.956236	-4.0905	-2.76164
[truncated: 9 more columns]

## Sheet: Description of table header
ColumnHeader	Description
id	Unique phopshosite identifier
adj.P.Val.GR4.over.GR3	FDR-corrected p-value of "Two-sample mod T" in group "GR4.over.GR3"
adj.P.Val.SHH.over.GR3	FDR-corrected p-value of "Two-sample mod T" in group "SHH.over.GR3"
adj.P.Val.SHH.over.GR4	FDR-corrected p-value of "Two-sample mod T" in group "SHH.over.GR4"
AveExpr.GR4.over.GR3	Average abundance across all data columns used in "Two-sample mod T" in group "GR4.over.GR3"
AveExpr.SHH.over.GR3	Average abundance across all data columns used in "Two-sample mod T" in group "SHH.over.GR3"
AveExpr.SHH.over.GR4	Average abundance across all data columns used in "Two-sample mod T" in group "SHH.over.GR4"
Log.P.Value.GR4.over.GR3	Transformed p-value (-10*log10(p-value) of) "Two-sample mod T" in group "GR4.over.GR3"
Log.P.Value.SHH.over.GR3	Transformed p-value (-10*log10(p-value) of) "Two-sample mod T" in group "SHH.over.GR3"
Log.P.Value.SHH.over.GR4	Transformed p-value (-10*log10(p-value) of) "Two-sample mod T" in group "SHH.over.GR4"
logFC.GR4.over.GR3	Log2-fold change "Two-sample mod T" in group "GR4.over.GR3"
logFC.SHH.over.GR3	Log2-fold change "Two-sample mod T" in group "SHH.over.GR3"
logFC.SHH.over.GR4	Log2-fold change "Two-sample mod T" in group "SHH.over.GR4"
P.Value.GR4.over.GR3	Nominal p-value of "Two-sample mod T" in group "GR4.over.GR3"
P.Value.SHH.over.GR3	Nominal p-value of "Two-sample mod T" in group "SHH.over.GR3"
P.Value.SHH.over.GR4	Nominal p-value of "Two-sample mod T" in group "SHH.over.GR4"
t.GR4.over.GR3	Value of the t-statistics of "Two-sample mod T" in group "GR4.over.GR3"
t.SHH.over.GR3	Value of the t-statistics of "Two-sample mod T" in group "SHH.over.GR3"
t.SHH.over.GR4	Value of the t-statistics of "Two-sample mod T" in group "SHH.over.GR4"
MB018_GR3_500ug	Abundance in group "GR3"
MB36_GR3_500ug	Abundance in group "GR3"
MB095_GR3_500ug	Abundance in group "GR3"
MB106_GR3_500ug	Abundance in group "GR3"
MB164_GR3_500ug	Abundance in group "GR3"
MB166_GR3_500ug	Abundance in group "GR3"
MB170_GR3_500ug	Abundance in group "GR3"
MB226_GR3_500ug	Abundance in group "GR3"
MB247_GR3_500ug	Abundance in group "GR3"
MB248_GR3_500ug	Abundance in group "GR3"
MB260_GR3_500ug	Abundance in group "GR3"
MB277_GR3_500ug	Abundance in group "GR3"
MB278_GR3_500ug	Abundance in group "GR3"
MB091_GR4_485ug.	Abundance in group "GR4"
MB099_GR4_500ug	Abundance in group "GR4"
MB118_GR4_500ug	Abundance in group "GR4"
MB174_GR4_500ug	Abundance in group "GR4"
MB177_GR4_500ug	Abundance in group "GR4"
MB199_GR4_500ug	Abundance in group "GR4"
MB227_GR4_500ug	Abundance in group "GR4"
MB264_GR4_500ug	Abundance in group "GR4"
MB270_GR4_500ug	Abundance in group "GR4"
MB281_GR4_500ug	Abundance in group "GR4"
MB288_GR4_500ug	Abundance in group "GR4"
MB282_GR4_500ug	Abundance in group "GR4"
MB35_SHH_500ug	Abundance in group "SHH"
MB037_SHH_500ug	Abundance in group "SHH"
MB088_SHH_357ug.	Abundance in group "SHH"
MB102_SHH_500ug	Abundance in group "SHH"
MB104_SHH_500ug	Abundance in group "SHH"
MB136_SHH_347ug.	Abundance in group "SHH"
MB206_SHH_313ug.	Abundance in group "SHH"
MB234_SHH_500ug	Abundance in group "SHH"
MB239_SHH_500ug	Abundance in group "SHH"
MB266_SHH_500ug	Abundance in group "SHH"
MB275_SHH_500ug	Abundance in group "SHH"
MB284_SHH_444ug.	Abundance in group "SHH"
MB287_SHH_425ug.	Abundance in group "SHH"
Protein.Name	Uniprot protein accession number
Peptide.Modified.Sequence	Modified peptide sequence
