# Supplementary material for: A highly multiplexed quantitative phosphosite assay for biology and preclinical studies
Source: Mol Syst Biol. 2021 Sep 27;17(9):e10156. doi: 10.15252/msb.202010156 (PMC8474009; doi:10.15252/msb.202010156)
Supplement: Supplementary file 8 — Dataset EV7 [file MSB-17-e10156-s001.xlsx]

## Sheet: EV7
Dataset EV7: List of phosphosites nominated but not considered for SigPath assay List includes the sites, tryptic peptides containing the sites and reason for not including in the panel.
UniProt ID	Total or Phospho readout (specify residue)	# of pSTY sites	HUGO approved symbol	Phosphopeptide Sequence	Reason for not including in the panel
P56945	Y410	1	BCAR1	VLPPEVADGGVVDSGV(pY)AVPPPAER	Synthesis problem
O43521	S69	1	BCL2L11	QLQPAERPPQLRPGAPTSLQTEPQGNPEGNHGGEGDSCPHGSPQGPLAPPA(pS)PGPFATR	> 40 AA
P15056	S602	1	BRAF	IGDFGLATVK(pS)R	ND in our datasets
P15056/P04049	T599/T491	1	BRAF/RAF1	IGDFGLA(pT)VK	ND in our datasets
P22681	Y731	1	CBL	ACDCDQQIDSCT(pY)EAMYNIQSQAPSITESSTFGEGNLAAAHANTGPEESENEDDGYDVPK	> 40 AA
O43490	Y852	1	CD133	DHV(pY)GIHNPVMTSPSQH	Synthesis problem
O96017	T68	1	CHEK2	ESDVEAQQSHGSSACSQPHGSVTQSQGSSSQSQGISSSSTSTMPNSSQSSHSSSGTLSSLETVS(pT)QELYSIPEDQEPEDQEPEEPTPAPWAR	> 40 AA
O15111	S176_S180	2	CHUK	DVDQG(pS)LCT(pS)FVGTLQYLAPELFENKPYTATVDYWSFGTMVFECIAGYR	> 40 AA
P46109	Y207	1	CRKL	NSNSYGIPEPAHA(pY)AQPQTTTPLPAVSGSPGAAITPLPSTQNGPVFAK	> 40 AA
P35222	Y654	1	CTNNB1	NEGVAT(pY)AAAVLF	ND in our datasets
Q13115	S386_S391	2	DUSP4	TPATPTSQFVFSFPVSVGVHSAPSSLPYLH(pS)PITT(pS)PSC	ND in our datasets
Q16828	S159	1	DUSP6	FQAEFSLHCETNLDGSCSSS(pS)PPLPVLGLGGLR	ND in our datasets
Q16828	S197	1	DUSP6	DPNSATDSDG(pS)PLSNSQPSFPVEILPFLYLGCAK	ND in our datasets
P19525	T446	1	EIF2AK2	NDGKR(pT)RSK	ND in our datasets
P21860	Y1197	1	ERBB3	EGTLSSVGLSSVLGTEEEDEDEE(pY)EYMNR	ND in our datasets
Q15303	Y1284	1	ERBB4	PIVAENPE(pY)LSEFSLK	ND in our datasets
P03372	S118	1	ESR1	PAVYNYPEGAAYEFNAAAAANAQVYGQTGLPYGPGSEAAAFGSNGLGGFPPLNSVSPSPLMLLHPPPQL(pS)PFLQPHGQQVPYYLENEPSGYTVR	> 40 AA
Q15910	S21	1	EZH2	(pS)EYMR	< 6AA and misscleaved ND
P21802	Y769	1	FGFR2	ILTLTTNEE(pY)LDLSQPLEQYSPSYPDTR	ND in our datasets
P22455	Y754	1	FGFR4	VLLAVSEE(pY)LDLR	ND in our datasets
P36888	Y589_Y591	2	FLT3	YESQLQMVQVTGSSDNE(pY)F(pY)VDFR	ND in our datasets
Q8WU20	T376	1	FRS2	(pT)PSLNGYHNNLDPMHNYVNTENVTVPASAHK	ND in our datasets
Q8WU20	T452	1	FRS2	QLNYIQVDLEGGSDSDNPQ(pT)PK	ND in our datasets
P16104	T137_Y143	2	H2AFX	KA(pT)QASQE(pY)	Synthesis problem
Q8TDQ0	Y265_Y272	2	HAVCR2	(pS)EENI(pY)TIEENVYEVEEPNEYYCYVSSR	Synthesis problem
P68431	S11_T12	2	HIST1H3A	(pS)(pT)GGK	< 6AA and misscleaved ND
O60674	pY1007_pY1008	2	JAK2	E(pY)(pY)K	< 6AA and misscleaved ND
O60674	Y966	1	JAK2	GME(pY)LGTK	ND in our datasets
O60674	Y972	1	JAK2	R(pY)IHR	< 6AA and misscleaved ND
Q07820	T163	1	MCL1	PAVLPLLELVGESGNNTSTDGSLPS(pT)PPPAEEEEDELYR	ND in our datasets
Q07820	T70	1	MCL1	EIGGGEAGAVIGGSAGASPPSTL(pT)PDSR	ND in our datasets
P08581	Y1349_Y1356	2	MET	ISAIFSTFIGEH(pY)VHVNAT(pY)VNVK	ND in our datasets
O75030	S180	1	MITF	HANQVLSLPCPNQPGDHVMPPVPGSSAPN(pS)PMAMLTLNSNCEK	> 40 AA
Q7L9L4	T12	1	MOB1B	(pT)FK	< 6AA and misscleaved ND
Q04912	Y1238_Y1239	2	MST1R	E(pY)(pY)SVQQHR	ND in our datasets
P42345	S2478_S2481	2	MTOR	TGTTVPE(pS)IH(pS)FIGDGLVKPEALNK	Synthesis problem
P16234	Y720	1	PDGFRA	S(pY)VILSFENNGDYMDMK	ND in our datasets
P17252	T638_S657	2	PRKCA	GQPVL(pT)PPDQLVIANIDQSDFEGF(pS)YVNPQFVHPILQSAV	> 40 AA
P49023	Y31	1	PXN	PVFLSEETP(pY)SYPTGNHTYQEIAVPPPVPPPPSSEALNGTILDPLDQWQPSSSR	> 40 AA
Q04864	S503	1	REL	IPVGNDLNASNACIYNNADDIVGMEASSMPSADLYGISDPNMLSNCSVNMMTTS(pS)DSMGETDNPR	> 40 AA
Q04206	S276	1	RELA	P(pS)DR	< 6AA and misscleaved ND
Q04206	S536	1	RELA	PPDPAPAPLGAPGLPNGLLSGDEDFS(pS)IADMDFSALLSQISS	> 40 AA
Q9H4B6	T210	1	SAV1	VAATSLGNLTNHGSEDLPLPPGWSVDW(pT)MR	ND in our datasets
Q15797/O15198	pS463_pS465/pS465_pS467	2	SMAD1/SMAD9	VLTQMGSPHNPIS(pS)V(pS)	Synthesis problem
Q15796	pS245_pS250_pS255	3	SMAD2	HTEILTELPPLDDYTHSIPENTNFPAGIEPQSNYIPETPPPGYISEDGETSDQQLNQSMDTG(pS)PAEL(pS)PTTLSPVNHSLDLQPVTYSEPAFWCSIAYYELNQR	> 40 AA
Q15796	pS465_pS467	2	SMAD2	CS(pS)M(pS)	< 6AA and misscleaved ND
P84022	pS204_pS208	2	SMAD3	HTEIPAEFPPLDDYSHSIPENTNFPAGIEPQSNIPETPPPGYLSEDGETSDHQMNHSMDAGSPNLSPNPMSPAHNNLDLQPVTYCEPAFWCSISYYELNQR	> 40 AA
P84022	pS423_pS425	2	SMAD3	CS(pS)V(pS)	< 6AA and misscleaved ND
Q99717	pS463_pS465	2	SMAD5	VLTQMGSPLNPIS(pS)V(pS)	Synthesis problem
O43610	Y27	1	SPRY3	STHASND(pY)VERPPAPCK	ND in our datasets
Q13188	T180	1	STK3/MST2	N(pT)VIGTPFWMAPEVIQEIGYNCVADIWSLGITSIEMAEGK	ND in our datasets
P04637	S215	1	TP53	H(pS)VVVPYEPPEVGSDCTTIHYNYMCNSSCMGGMNR	ND in our datasets
O75385	S317	1	ULK1	SPPVPVPSYPSSGSGSSSSSSSTSHLASPP(pS)LGEMQQLQK	ND in our datasets
Q96J92	S575	1	WNK4	HA(pS)YSSTTSDCETDGYLSSSGFLDASDPALQPPGGVPSSLAESHLCLPSAFALSIPR	> 40 AA
